# Supplementary material for: Nutrient availability regulates proline/alanine transporters in Trypanosoma brucei
Source: J Biol Chem. 2021 Mar 18;296:100566. doi: 10.1016/j.jbc.2021.100566 (PMC8094907; doi:10.1016/j.jbc.2021.100566)
Supplement: Supplementary file 1 — Table S3 [file mmc1.xlsx]

## Sheet: Info
Table S 1: Detailed composition of media used for starvation experiment. Media used for the starvation experiments (RNAseq and qRT-PCR) and for growth of RNAi lines. Media were prepared with amino acids (AA), glucose (G), proline (P), fetal bovine serum (FBS), or without. For the RNAi experiments all media used contained 10% FBS.

## Sheet: SDM79S
Component	Name	SDM79S-Base		SDM79S+AA		SDM79S-AA		SDM79S-P		SDM79S-AA+P		SDM79S-G		SDM79S-G+0.1P		SDM79S-G-P
Inorganic	MW (g/mol)	c / [mM]	β / [mg/l]	c / [mM]	β / [mg/l]	c / [mM]	β / [mg/l]	c / [mM]	β / [mg/l]	c / [mM]	β / [mg/l]	c / [mM]	β / [mg/l]	c / [mM]	β / [mg/l]	c / [mM]	β / [mg/l]
HEPES	238.301	33.57	8000	33.57	8000	33.57	8000	33.57	8000	33.57	8000	33.57	8000	33.57	8000	33.57	8000
CaCl2 • 2H2O	147.01	1.72	252.421	1.72	252.421	1.72	252.421	1.72	252.421	1.72	252.421	1.72	252.421	1.72	252.421	1.72	252.421
MgSO4 • 7H2O	246.47	0.77	190	0.77	190	0.77	190	0.77	190	0.77	190	0.77	190	0.77	190	0.77	190
KCl	74.5513	5.08	378.43	5.08	378.43	5.08	378.43	5.08	378.43	5.08	378.43	5.08	378.43	5.08	378.43	5.08	378.43
MOPS	209.26	23.89	5000	23.89	5000	23.89	5000	23.89	5000	23.89	5000	23.89	5000	23.89	5000	23.89	5000
NaHCO3	84.007	23.81	2000	23.81	2000	23.81	2000	23.81	2000	23.81	2000	23.81	2000	23.81	2000	23.81	2000
NaCl	58.44	110.08	6433	110.08	6433	110.08	6433	110.08	6433	110.08	6433	110.08	6433	110.08	6433	110.08	6433
NaH2PO4 • 2H2O	156.01	0.96	150	0.96	150	0.96	150	0.96	150	0.96	150	0.96	150	0.96	150	0.96	150
Purins, etc	MW (g/mol)	c / [uM]	β / [mg/l]	c / [uM]	β / [mg/l]	c / [uM]	β / [mg/l]	c / [uM]	β / [mg/l]	c / [uM]	β / [mg/l]	c / [uM]	β / [mg/l]	c / [uM]	β / [mg/l]	c / [uM]	β / [mg/l]
Hypoxanthine	136.112	100	13.6	100	13.6	100	13.6	100	13.6	100	13.6	100	13.6	100	13.6	100	13.6
Thymidine	242.23	17	4.1	17	4.1	17	4.1	17	4.1	17	4.1	17	4.1	17	4.1	17	4.1
Organic acids	MW (g/mol)	c / [mM]	β / [mg/l]	c / [mM]	β / [mg/l]	c / [mM]	β / [mg/l]	c / [mM]	β / [mg/l]	c / [mM]	β / [mg/l]	c / [mM]	β / [mg/l]	c / [mM]	β / [mg/l]	c / [mM]	β / [mg/l]
Na-Pyruvate	110	1.25	138	1.25	138	1.25	138	1.25	138	1.25	138	1.25	138	1.25	138	1.25	138
Others	MW (g/mol)	c / [uM]	β / [mg/l]	c / [uM]	β / [mg/l]	c / [uM]	β / [mg/l]	c / [uM]	β / [mg/l]	c / [uM]	β / [mg/l]	c / [uM]	β / [mg/l]	c / [uM]	β / [mg/l]	c / [uM]	β / [mg/l]
Glucose	180.16			10802	1946	10802	1946	10802	1946	10802	1946
GlcNAc	221.21											50000	11060	50000	11060	50000	11060
Mercaptoethanol	78.13	200	15.6 (14 µL)	200	15.6 (14 µL)	200	15.6 (14 µL)	200	15.6 (14 µL)	200	15.6 (14 µL)	200	15.6 (14 µL)	200	15.6 (14 µL)	200	15.6 (14 µL)
Phenol Red • Na	376.36	26.57	10	26.57	10	26.57	10	26.57	10	26.57	10	26.57	10	26.57	10	26.57	10
Vitamins	MW (g/mol)	c / [uM]	β / [mg/l]	c / [uM]	β / [mg/l]	c / [uM]	β / [mg/l]	c / [uM]	β / [mg/l]	c / [uM]	β / [mg/l]	c / [uM]	β / [mg/l]	c / [uM]	β / [mg/l]	c / [uM]	β / [mg/l]
D-Biotin	244.31	4.09	1	4.09	1	4.09	1	4.09	1	4.09	1	4.09	1	4.09	1	4.09	1
Choline Chloride	139.62	7.16	1	7.16	1	7.16	1	7.16	1	7.16	1	7.16	1	7.16	1	7.16	1
Folic Acid	441.397	2.27	1	2.27	1	2.27	1	2.27	1	2.27	1	2.27	1	2.27	1	2.27	1
myo-Inositol	180.16	11.1	2	11.1	2	11.1	2	11.1	2	11.1	2	11.1	2	11.1	2	11.1	2
Niacinamide/Nicotinamide	122.12	8.19	1	8.19	1	8.19	1	8.19	1	8.19	1	8.19	1	8.19	1	8.19	1
Ca-pantothenate	476.53	2.1	1	2.1	1	2.1	1	2.1	1	2.1	1	2.1	1	2.1	1	2.1	1
Pyridoxine • HCl	205.64	4.86	1	4.86	1	4.86	1	4.86	1	4.86	1	4.86	1	4.86	1	4.86	1
Riboflavin	376.36	0.27	0.1	0.27	0.1	0.27	0.1	0.27	0.1	0.27	0.1	0.27	0.1	0.27	0.1	0.27	0.1
Thiamine • HCl	337.27	2.96	1	2.96	1	2.96	1	2.96	1	2.96	1	2.96	1	2.96	1	2.96	1
Amino Acids	MW (g/mol)	c / [uM]	β / [mg/l]	c / [uM]	β / [mg/l]	c / [uM]	β / [mg/l]	c / [uM]	β / [mg/l]	c / [uM]	β / [mg/l]	c / [uM]	β / [mg/l]	c / [uM]	β / [mg/l]	c / [uM]	β / [mg/l]
L-Alanine	89.09			2368	211			2368	211			2368	211	2368	211	2368	211
L-Arginine	174.2			1091	190			1091	190			1091	190	1091	190	1091	190
L-Asparagine	132.118			68	9			68	9			68	9	68	9	68	9
L-Aspartic Acid	133.11			107	14.3			107	14.3			107	14.3	107	14.3	107	14.3
L-Cystine	240.3			91	21.9			91	21.9			91	21.9	91	21.9	91	21.9
L-Glutamic Acid	147.13			155	22.8			155	22.8			155	22.8	155	22.8	155	22.8
L-Glutamine	146.14			3668	536			3668	536			3668	536	3668	536	3668	536
Glycine	75.0666			200	15			200	15			200	15	200	15	200	15
L-Histidine • HCl • H2O	209.63			170	35.6			170	35.6			170	35.6	170	35.6	170	35.6
L-Isoleucine	131.173			358	46.9			358	46.9			358	46.9	358	46.9	358	46.9
L-Leucine	131.17			390	51.1			390	51.1			390	51.1	390	51.1	390	51.1
L-Lysine • HCl	182.65			377	68.8			377	68.8			377	68.8	377	68.8	377	68.8
L-Methionine	149.21			564	84.2			564	84.2			564	84.2	564	84.2	564	84.2
L-Ornithine • HCl	168.62			106	17.9			106	17.9			106	17.9	106	17.9	106	17.9
L-Phenylalanine	165.19			664	109.7			664	109.7			664	109.7	664	109.7	664	109.7
L-Proline	115.13			5342	615					5342	615	5342	615	534.2	61.5
L-Serine	105.09			680	71.5			680	71.5			680	71.5	680	71.5	680	71.5
L-Taurine	125.15			1438	180			1438	180			1438	180	1438	180	1438	180
L-Threonine	119.119			3287	391.5			3287	391.5			3287	391.5	3287	391.5	3287	391.5
L-Tryptophan	204.225			47	9.7			47	9.7			47	9.7	47	9.7	47	9.7
L-Tyrosine	204.225			669	136.6			669	136.6			669	136.6	669	136.6	669	136.6
L-Valine	117.151			335	39.3			335	39.3			335	39.3	335	39.3	335	39.3
For both starvation and RNAi cell culture media were supplemented with hemin-folate
For culture of RNAi cells media were supplemented with 10% FBS
SDM79 contains further components which are not included in SDM80 and for simplicity were also omitted from SDM79S
This compounds are: Na-acetate, Cholesterol , Tween 80, Deoxyribose, D-Glucosamine, D-Ribose, Fe(NO3)3
L-Cysteine, Hydroxy-L-Proline, p-Aminobenzoic acid, Na-Ascorbate, Calciferol, L-Glutathione (reduced), Menadione,
Niacin, Pyridoxal (only Pyridoxine added), Retinol acetate, DL-α-Tocopherol, Adenine Sulfate, Adenosine
Adenosine triphosphate, Adenosine monophosphate, Guanine, Uracil and Xanthine

## Sheet: HMIS
Component	Name	HMIS-Base		HMIS+AA		HMIS-AA		HMIS-G
Inorganic	MW (g/mol)	c / [mM]	β / [mg/l]	c / [mM]	β / [mg/l]	c / [mM]	β / [mg/l]	c / [mM]	β / [mg/l]
HEPES	238.301	25.01	5960	25.01	5960	25.01	5960	25.01	5960
CaCl2 • 2H2O	147.01	1.49	219	1.49	219	1.49	219	1.49	219
MgSO4 • 7H2O	246.47	0.81	200	0.81	200	0.81	200	0.81	200
KCl	74.5513	4.43	330	4.43	330	4.43	330	4.43	330
NaHCO3	84.007	35.96	3020	35.96	3020	35.96	3020	35.96	3020
NaCl	58.44	77	4500	77	4500	77	4500	77	4500
NaH2PO4 • 2H2O	156.01	0.91	142	0.91	142	0.91	142	0.91	142
Purins, etc	MW (g/mol)	c / [uM]	β / [mg/l]	c / [uM]	β / [mg/l]	c / [uM]	β / [mg/l]	c / [uM]	β / [mg/l]
Hypoxanthine	136.112	999	136	999	136	999	136	999	136
Thymidine	242.23	309	74.8	309	74.8	309	74.8	309	74.8
Organic acids	MW (g/mol)	c / [mM]	β / [mg/l]	c / [mM]	β / [mg/l]	c / [mM]	β / [mg/l]	c / [mM]	β / [mg/l]
Na-Pyruvate	110	1.25	138	1.25	138	1.25	138	1.25	138
Others	MW (g/mol)	c / [uM]	β / [mg/l]	c / [uM]	β / [mg/l]	c / [uM]	β / [mg/l]	c / [uM]	β / [mg/l]
Bathocuproine disulfonate • 2Na	564.6	50	28	50	28	50	28	50	28
Glucose	180.16	24978	4500	24978	4500	24978	4500
Mercaptoethanol	78.13	200	(14 µL)	200	(14 µL)	200	(14 µL)	200	(14 µL)
Phenol Red • Na	376.36	40	15	40	15	40	15	40	15
Vitamins	MW (g/mol)	c / [uM]	β / [mg/l]	c / [uM]	β / [mg/l]	c / [uM]	β / [mg/l]	c / [uM]	β / [mg/l]
D-Biotin	244.31			16.37	4	16.37	4	16.37	4
Choline Chloride	139.62			28.65	4	28.65	4	28.65	4
Folic Acid	441.397			9.06	4	9.06	4	9.06	4
myo-Inositol	180.16			44.41	8	44.41	8	44.41	8
Niacinamide/Nicotinamide	122.12			32.76	4	32.76	4	32.76	4
Ca-pantothenate	476.53			8.4	4	8.4	4	8.4	4
Pyridoxine • HCl	205.64			19.45	4	19.45	4	19.45	4
Riboflavin	376.36			1.06	0.4	1.06	0.4	1.06	0.4
Thiamine • HCl	337.27			11.86	4	11.86	4	11.86	4
Amino Acids	MW (g/mol)			c / [uM]	β / [mg/l]			c / [uM]	β / [mg/l]
L-Alanine	89.09			281	25			281	25
L-Arginine	174.2			399	69.5			399	69.5
L-Asparagine	132.118			189	25			189	25
L-Aspartic Acid	133.11			225	30			225	30
L-Cysteine • HCl • H2O	175.63			1503	264			1503	264
L-Cystine • 2HCl	313.22			380	119			380	119
L-Glutamic Acid	147.13			510	75			510	75
L-Glutamine	146.14			3996	584			3996	584
Glycine	75.0666			400	30			400	30
L-Histidine • HCl • H2O	209.63			200	42			200	42
L-Isoleucine	131.173			800	105			800	105
L-Leucine	131.17			800	105			800	105
L-Lysine • HCl	182.65			799	146			799	146
L-Methionine	149.21			201	30			201	30
L-Ornithine • HCl	168.62			100	17			100	17
L-Phenylalanine	165.19			400	66			400	66
L-Proline	115.13			347	40			347	40
L-Serine	105.09			400	42			400	42
L-Threonine	119.119			798	95			798	95
L-Tryptophan	204.225			78	16			78	16
L-Tyrosine	204.225			398	72.1			398	72.1
L-Valine	117.151			802	94			802	94
IMDM further contains KNO3, Na2SeO3 and Vitamin B12 which were not included in HMIS
