# Supplementary material for: Nutrient availability regulates proline/alanine transporters in Trypanosoma brucei
Source: J Biol Chem. 2021 Mar 18;296:100566. doi: 10.1016/j.jbc.2021.100566 (PMC8094907; doi:10.1016/j.jbc.2021.100566)
Supplement: Supplementary file 2 — Table S1 [file mmc2.xlsx]

## Sheet: Info
Table S 2: Transcripts detected during starvation experiments. The tables show all transcripts detected with more than 100 reads mapped to their coding region over all samples analyzed for the individual life stages (PCF or BSF), excluding pseudogenes. Amino acid transporters including pseudogenic transcripts are listed in separate sheets (“PCF AAT” and “BSF AAT”). The detected 427_2018 transcrip…

## Sheet: PCF
																											Replicate 1						Replicate 2						Sparklines			Replicate 1						Replicate 2
Genes identified						Orthologs					Identifiers for 427 genes															RPM values, mapped to transcript	I FBS 6h	I +AA 2h	I +AA 6h	I -AA 2h	I -AA 6h	I -G 6h	II FBS 6h	II +AA 2h	II +AA 6h	II -AA 2h	II -AA 6h	II -G 6h	Rep 1	Rep 2	Cut-off, Reads corresponding to < 100 reads per transcript
Gene ID	ID	Product Description	Transcript Length	CDS Length	Protein Length	Short	Note	927 ID	927 Product	927 Name		PFam ID	PFam Description	Computed GO Component IDs	Computed GO Components	Computed GO Function IDs	Computed GO Functions	Computed GO Process IDs	Computed GO Processes	Curated GO Component IDs	Curated GO Components	Curated GO Function IDs	Curated GO Functions	Curated GO Process IDs	Curated GO Processes		S1	S2	S3	S4	S5	S6	S10	S11	S12	S13	S14	S15				4.41212	3.28098	3.18537	3.91573	3.48154	3.85889	7.10035	7.02574
Tb427_110178500	Tb427_110178500.1	Transmembrane amino acid transporter protein/Tryptophan/tyrosine permease family, putative	1485	1485	494	AAT	AAT	Tb927.11.15960	amino acid transporter, putative			PF01490	Transmembrane amino acid transporter protein	null	null	null	null	null	null	null	null	null	null	null	null		37.4809	48.8656	49.2428	192.261	435.891	447.412	52.6922	30.5156	27.3065	251.097	291.451	136.065				0	0	0	0	0	0	0	0
Tb427_080082100	Tb427_080082100.1	Tryptophan/tyrosine permease family/Transmembrane amino acid transporter protein, putative	1404	1404	467	AAT	AAT	Tb927.8.7640	amino acid transporter 1, putative	AATP1		PF01490	Transmembrane amino acid transporter protein	null	null	null	null	null	null	null	null	null	null	null	null		215.996	197.004	161.294	835.685	1570.74	1358.93	228.482	164.006	121.095	841.501	1473.22	312.721				0	0	0	0	0	0	0	0
Tb427_100108800	Tb427_100108800.1	Trypanosome variant surface glycoprotein (A-type), putative	1122	1122	373	VSG	-	Tb927.10.10210	procyclin-associated gene 4 (PAG4) protein	PAG4		PF00913	Trypanosome variant surface glycoprotein (A-type)	null	null	null	null	GO:0020012	evasion or tolerance of host immune response	null	null	null	null	null	null		12.9951	6.70523	4.67145	27.0854	81.7693	21.281	81.938	37.6346	41.887	41.3167	229.215	39.0954				0	0	0	0	0	0	0	0
Tb427_050046700	Tb427_050046700.1	Trypanosome variant surface glycoprotein (A-type), putative	1434	1434	477	VSG	-	Tb927.5.3990	variant surface glycoprotein (VSG, atypical), putative			PF00913	Trypanosome variant surface glycoprotein (A-type)	null	null	null	null	GO:0020012	evasion or tolerance of host immune response	null	null	null	null	null	null		1.99986	1.76757	1.82564	5.77231	12.349	7.65526	3.08865	2.69273	1.88825	9.37064	27.1339	5.84184				1	1	1	0	0	0	1	1
Tb427_100083200	Tb427_100083200.1	hypothetical protein, conserved	408	408	135		-	-	-			N/A	N/A	null	null	null	null	null	null	null	null	null	null	null	null		0.36797	0.191828	0.143341	0.247735	0.567723	0.754026	0.888491	0.246838	0.445145	6.28899	6.8591	1.03352				1	1	1	1	1	1	1	1
Tb427_080082000	Tb427_080082000.1	Tryptophan/tyrosine permease family/Transmembrane amino acid transporter protein, putative	1404	1404	467	AAT	AAT	Tb927.8.7630	amino acid transporter 1, putative	AATP1		PF01490	Transmembrane amino acid transporter protein	null	null	null	null	null	null	null	null	null	null	null	null		58.3508	67.792	59.3837	267.016	495.189	298.732	55.8163	32.4529	38.861	266.969	391.257	80.3699				0	0	0	0	0	0	0	0
Tb427_100108900	Tb427_100108900.1	Trypanosome variant surface glycoprotein (A-type), putative	1209	1209	402	VSG	-	Tb927.10.10220	procyclin-associated gene 2 (PAG2) protein	PAG2		PF00913	Trypanosome variant surface glycoprotein (A-type)	null	null	null	null	GO:0020012	evasion or tolerance of host immune response	null	null	null	null	null	null		12.5863	7.25927	5.23143	26.6056	70.9169	22.752	109.814	65.1956	65.1245	45.9591	223.535	55.426				0	0	0	0	0	0	0	0
Tb427_100109000	Tb427_100109000.1	Trypanosome variant surface glycoprotein (A-type), putative	1113	1113	370	VSG	-	Tb927.10.10230	procyclin-associated gene 5 (PAG5) protein	PAG5		PF00913	Trypanosome variant surface glycoprotein (A-type)	null	null	null	null	GO:0020012	evasion or tolerance of host immune response	null	null	null	null	null	null		21.3711	10.0133	7.44887	44.0755	85.1394	31.1862	180.573	93.4832	97.3762	39.5629	178.028	68.5742				0	0	0	0	0	0	0	0
Tb427_100141900	Tb427_100141900.1	hypothetical protein, conserved	477	477	158		-	Tb927.10.13420	hypothetical protein			N/A	N/A	null	null	null	null	null	null	null	null	null	null	null	null		13.3143	15.1962	16.9846	45.4019	63.9928	98.2979	28.7716	34.6238	18.7419	78.9843	73.713	73.3769				0	0	0	0	0	0	0	0
Tb427_080081900	Tb427_080081900.1	Tryptophan/tyrosine permease family/Transmembrane amino acid transporter protein, putative	1404	1404	467	AAT	AAT	Tb927.8.7610	amino acid transporter 1, putative	AATP1		PF01490	Transmembrane amino acid transporter protein	null	null	null	null	null	null	null	null	null	null	null	null		52.598	60.6222	56.6203	156.739	308.369	223.904	39.7137	30.0524	33.7402	158.361	200.635	55.8811				0	0	0	0	0	0	0	0
Tb427_100142000	Tb427_100142000.1	Citrate synthase, C-terminal domain containing protein, putative	1455	1455	484		TCACyc	Tb927.10.13430	citrate synthase, putative			PF00285	Citrate synthase, C-terminal domain	null	null	GO:0046912	transferase activity, transferring acyl groups, acyl groups converted into alkyl on transfer	null	null	null	null	null	null	null	null		62.3502	102.9	108.21	264.51	416.603	583.821	118.316	144.064	72.7691	320.105	307.043	238.837				0	0	0	0	0	0	0	0
Tb427_100141800	Tb427_100141800.1	hypothetical protein, conserved	381	381	126		-	Tb927.10.13410	hypothetical protein			N/A	N/A	null	null	null	null	null	null	null	null	null	null	null	null		34.571	24.6644	23.7208	80.4607	69.9845	151.699	14.3943	20.5836	12.1298	41.242	45.6505	40.607				0	0	0	0	0	0	0	0
Tb427_000829000	Tb427_000829000.1	hypothetical protein, conserved	492	492	163	HYPc	-	-	-			N/A	N/A	null	null	null	null	null	null	null	null	null	null	null	null		0.344439	0.438339	0.193033	0.638003	1.08183	0.489564	1.36658	1.35082	1.40614	4.66506	8.30456	2.64825				1	1	1	1	1	1	1	1
Tb427_100109100	Tb427_100109100.1	Trypanosome variant surface glycoprotein (A-type), putative	1218	1218	405	VSG	ambiguous	Tb927.10.10240	variant surface glycoprotein	PAG1		PF00913	Trypanosome variant surface glycoprotein (A-type)	null	null	null	null	GO:0020012	evasion or tolerance of host immune response	null	null	null	null	null	null		20.4213	9.11565	8.16133	35.0194	81.2099	26.633	136.4	92.707	82.0537	31.1591	125.249	72.1091				0	0	0	0	0	0	0	0
Tb427_110013700	Tb427_110013700.1	Isocitrate/isopropylmalate dehydrogenase, putative	1242	1242	413		-	Tb927.11.900	isocitrate dehydrogenase, putative	IDH		PF00180	Isocitrate/isopropylmalate dehydrogenase	null	null	GO:0004450;GO:0016616	isocitrate dehydrogenase (NADP+) activity;oxidoreductase activity, acting on the CH-OH group of donors, NAD or NADP as acceptor	GO:0006102;GO:0055114	isocitrate metabolic process;oxidation-reduction process	null	null	null	null	null	null		121.559	129.496	112.04	264.931	400.442	685.264	214.91	159.802	162.569	454.94	556.48	398.785				0	0	0	0	0	0	0	0
Tb427_070066100	Tb427_070066100.1	Nodulin-like/Major Facilitator Superfamily, putative	1797	1797	598	PAD	ambiguous	Tb927.7.5930,Tb927.7.5940,Tb927.7.5950,Tb927.7.5960,Tb927.7.5970,Tb927.7.5980,Tb927.7.5990,Tb927.7.6000	Protein Associated with Differentiation 1			PF07690	Major Facilitator Superfamily	GO:0016021	integral component of membrane	null	null	GO:0055085	transmembrane transport	null	null	null	null	null	null		143.903	131.155	121.159	347.861	646.958	427.127	134.409	89.5426	116.597	361.058	617.579	144.635				0	0	0	0	0	0	0	0
Tb427_000669000	Tb427_000669000.1	Trypanosomal VSG domain containing protein, putative	1335	1335	444	VSG	-	Tb927.2.2060	variant surface glycoprotein (VSG)-related, putative			PF13206	Trypanosomal VSG domain	null	null	null	null	null	null	null	null	null	null	null	null		0.541514	0.884114	1.007	4.60386	7.70534	2.22195	2.24702	3.42388	2.41575	6.75182	8.09347	2.90831				1	1	1	0	0	1	1	1
Tb427_040040300	Tb427_040040300.1	hypothetical protein, conserved	5391	5391	1796		-	-	-			N/A	N/A	null	null	null	null	null	null	null	null	null	null	null	null		0.837419	0.787654	1.09428	4.7443	4.17924	0.90195	0.142007	0.335362	0.204493	0.513237	1.34229	0.547024				1	1	1	0	0	1	1	1
Tb427_030043000	Tb427_030043000.1	hypothetical protein, conserved	594	594	197		-	Tb927.3.4010	hypothetical protein			N/A	N/A	null	null	null	null	null	null	null	null	null	null	null	null		5.49044	3.5358	4.58162	11.0259	6.72819	4.09865	0.469096	0.12459	0.186414	0.240829	0.85715	1.26723				0	0	0	0	0	0	1	1
Tb427_110164200	Tb427_110164200.1	Trypanosome variant surface glycoprotein (A-type), putative	1110	1110	369	VSG	-	Tb927.11.14610	procyclin-associated gene 4 (PAG4) protein, putative			PF00913	Trypanosome variant surface glycoprotein (A-type)	null	null	null	null	GO:0020012	evasion or tolerance of host immune response	null	null	null	null	null	null		2.28224	1.31195	0.888505	3.99457	4.85002	2.43804	1.72112	2.09133	2.59735	2.41116	9.57964	2.21836				1	1	1	0	0	1	1	1
Tb427_000807000	Tb427_000807000.1	hypothetical protein, conserved	465	465	154	HYPc	-	-	-			N/A	N/A	null	null	GO:0003676;GO:0008270	nucleic acid binding;zinc ion binding	null	null	null	null	null	null	null	null		0.412386	1.02651	0.796341	1.77357	4.34148	2.43161	3.52603	6.74893	3.58888	5.1413	7.32861	6.76942				1	1	1	1	0	1	1	1
Tb427_020016000	Tb427_020016000.1	hypothetical protein, conserved	648	648	215		-	Tb927.2.3340	hypothetical protein			N/A	N/A	null	null	null	null	null	null	null	null	null	null	null	null		0.732117	1.52544	1.21957	1.53079	3.71968	1.33363	0.255613	0.385011	0.211725	0.190111	0.972636	0.65968				1	1	1	1	0	1	1	1
Tb427_080072100	Tb427_080072100.1	FAD binding domain/Fumarate reductase flavoprotein C-term, putative	1830	1830	609		ProM7.01	Tb927.8.6580	Succinate dehydrogenase [ubiquinone] flavoprotein subunit, mitochondrial	SDH1		PF00890;PF02910	FAD binding domain;Fumarate reductase flavoprotein C-term	null	null	GO:0050660;GO:0016491;GO:0016627	flavin adenine dinucleotide binding;oxidoreductase activity;oxidoreductase activity, acting on the CH-CH group of donors	GO:0022900;GO:0055114;GO:0006099	electron transport chain;oxidation-reduction process;tricarboxylic acid cycle	null	null	null	null	null	null		83.9481	142.297	136.727	257.509	554.658	408.008	263.59	254.25	227.38	561.91	552.921	440.871				0	0	0	0	0	0	0	0
Tb427_020016600	Tb427_020016600.1	CHAP domain containing protein, putative	843	843	280		-	Tb927.2.3440,Tb927.2.3460	cysteine peptidase, Clan CA, family C51, putative			PF05257	CHAP domain	null	null	null	null	null	null	null	null	null	null	null	null		53.4457	72.1575	77.2897	105.243	209.336	186.077	72.2986	76.7408	57.9247	201.185	253.498	102.17				0	0	0	0	0	0	0	0
Tb427_080009300	Tb427_080009300.1	hypothetical protein, conserved	1398	1398	465		-	Tb927.8.910	hypothetical protein, conserved			N/A	N/A	null	null	null	null	null	null	null	null	null	null	null	null		1.7069	2.63988	3.23208	6.9191	3.48897	3.51442	2.83115	3.21732	2.59855	16.5036	15.3506	6.64051				1	1	0	0	0	1	1	1
Tb427_060008500	Tb427_060008500.1	hypothetical protein, conserved	609	609	202		-	Tb927.6.530	procyclin associated gene 3 (PAG3) protein			N/A	N/A	null	null	null	null	null	null	null	null	null	null	null	null		73.2846	27.2225	24.7847	68.281	76.8188	39.047	99.909	93.1834	51.2784	81.1964	239.327	58.4195				0	0	0	0	0	0	0	0
Tb427_100055600	Tb427_100055600.1	hypothetical protein, conserved	1545	1545	514		-	Tb927.10.5150	zinc finger protein family member, putative	ZC3H31		N/A	N/A	null	null	GO:0046872	metal ion binding	null	null	null	null	null	null	null	null		1.88456	2.44958	3.7358	2.51207	2.65572	3.16917	1.28043	1.04965	0.952963	7.35884	4.54039	3.93061				1	1	0	1	1	1	1	1
Tb427_050046900	Tb427_050046900.1	hypothetical protein, conserved	915	915	304		-	Tb927.5.4010	Enriched in surface-labeled proteome protein 4	ESP4		N/A	N/A	null	null	null	null	null	null	null	null	null	null	null	null		11.4665	10.25	8.31381	21.011	22.9454	16.1024	13.6317	25.4154	12.8457	20.4277	51.669	21.9875				0	0	0	0	0	0	0	0
Tb427_050006900	Tb427_050006900.1	hypothetical protein, conserved	690	690	229	HYPc	-	Tb927.5.297b	hypothetical protein			N/A	N/A	null	null	null	null	null	null	null	null	null	null	null	null		4.74979	6.45347	5.77974	12.8875	25.0736	12.4519	16.1651	22.4295	16.5865	21.3279	31.0988	34.2125				0	0	0	0	0	0	0	0
Tb427_020007500	Tb427_020007500.1	Trypanosomal VSG domain containing protein, putative	1335	1335	444	VSG	-	-	-			PF13206	Trypanosomal VSG domain	null	null	null	null	null	null	null	null	null	null	null	null		0.406209	0.662758	0.627942	2.40635	3.99866	1.11522	1.54314	2.42997	2.28438	3.98436	3.03008	1.92635				1	1	1	1	0	1	1	1
Tb427_100148200	Tb427_100148200.1	Aconitase family (aconitate hydratase)/Aconitase C-terminal domain containing protein, putative	2694	2694	897		TCACyc	Tb927.10.14000	aconitase	ACO		PF00330;PF00694	Aconitase family (aconitate hydratase);Aconitase C-terminal domain	null	null	null	null	GO:0008152	metabolic process	null	null	null	null	null	null		268.244	406.371	376.362	609.708	837.921	1222.66	641.304	752.977	472.042	1144.13	1065.44	1119.58				0	0	0	0	0	0	0	0
Tb427_000311100	Tb427_000311100.1	hypothetical protein, conserved	801	801	266	ESAG9	-	Tb927.3.5760	hypothetical protein, conserved			N/A	N/A	null	null	null	null	null	null	null	null	null	null	null	null		1.02949	1.462	0.856226	1.92445	4.0741	1.74627	4.61428	4.69835	4.32811	3.10685	6.76302	6.96223				1	1	1	1	0	1	1	1
Tb427_110143800	Tb427_110143800.1	Trypanosomal VSG domain containing protein, putative	1263	1263	420	VSG	-	Tb927.11.12710	variant surface glycoprotein (VSG)-related, putative			PF13206	Trypanosomal VSG domain	null	null	null	null	null	null	null	null	null	null	null	null		6.90702	4.81298	7.10379	12.895	24.2668	12.0984	13.4613	12.5817	13.5211	14.3646	45.2297	20.153				0	0	0	0	0	0	0	0
Tb427_020015300	Tb427_020015300.1	Invariant surface glycoprotein, putative	1311	1311	436	iVSG	ambiguous	Tb927.2.3270,Tb927.2.3280,Tb927.2.3290,Tb927.2.3300,Tb927.2.3310,Tb927.2.3320	Invariant surface glycoprotein, putative			PF11727	Invariant surface glycoprotein	null	null	null	null	null	null	null	null	null	null	null	null		1.86015	1.54053	1.05945	1.76547	3.38452	2.19879	2.81553	1.87775	3.47478	1.26762	13.0078	2.71999				1	1	1	1	1	1	1	1
Tb427_050006800	Tb427_050006800.1	hypothetical protein, conserved	465	465	154	HYPc	-	Tb927.5.296b	hypothetical protein			N/A	N/A	null	null	GO:0003676;GO:0008270	nucleic acid binding;zinc ion binding	null	null	null	null	null	null	null	null		1.44923	2.01955	1.94944	3.96507	9.17246	3.84165	5.98654	9.57422	8.26049	9.4893	12.7299	13.0092				1	1	1	0	0	1	1	0
Tb427_080038300	Tb427_080038300.1	2Fe-2S iron-sulfur cluster binding domain containing protein, putative	729	729	242		ProM7.02	Tb927.8.3380	succinate dehydrogenase iron-sulfur subunit	SDH2N		PF13085	2Fe-2S iron-sulfur cluster binding domain	null	null	GO:0009055;GO:0051536;GO:0016491	electron transfer activity;iron-sulfur cluster binding;oxidoreductase activity	GO:0055114;GO:0006099	oxidation-reduction process;tricarboxylic acid cycle	null	null	null	null	null	null		91.8114	104.053	99.4388	161.039	258.279	242.096	112.6	112.73	112.133	189.659	297.071	227.156				0	0	0	0	0	0	0	0
Tb427_100034300	Tb427_100034300.1	hypothetical protein, conserved	348	348	115		-	Tb927.10.2970	hypothetical protein, conserved			N/A	N/A	null	null	null	null	null	null	null	null	null	null	null	null		141.062	134.79	127.928	167.928	274.682	313.908	272.419	270.717	219.431	417.253	598.955	521.044				0	0	0	0	0	0	0	0
Tb427_090053000	Tb427_090053000.1	PSP1 C-terminal conserved region containing protein, putative	774	774	257		-	Tb927.9.9370	PSP1 C-terminal conserved region, putative			PF04468	PSP1 C-terminal conserved region	null	null	null	null	null	null	null	null	null	null	null	null		2.74992	6.01644	6.63278	9.4638	22.1598	12.0868	12.7219	7.78218	12.2274	32.8153	29.5875	25.9225				1	0	0	0	0	0	0	0
Tb427_090042300	Tb427_090042300.1	Trypanosomal VSG domain containing protein, putative	1110	1110	369	VSG	ambiguous	Tb927.9.7380,Tb927.9.7430	variant surface glycoprotein (VSG)			PF13206	Trypanosomal VSG domain	null	null	null	null	null	null	null	null	null	null	null	null		2.26165	1.2658	1.29602	1.56394	6.25679	3.41383	7.32851	4.56018	13.3479	2.90175	23.4341	6.13104				1	1	1	1	0	1	0	1
Tb427_020011800	Tb427_020011800.1	hypothetical protein, conserved	378	378	125		-	Tb927.2.2770	hypothetical protein, conserved			N/A	N/A	null	null	null	null	null	null	null	null	null	null	null	null		8.45979	15.6721	13.6278	24.4235	36.989	30.3859	28.5955	29.2871	33.0649	69.597	85.2077	68.4492				0	0	0	0	0	0	0	0
Tb427_000173300	Tb427_000173300.1	hypothetical protein	618	618	205		-	Tb927.11.19800	hypothetical protein			N/A	N/A	null	null	null	null	null	null	null	null	null	null	null	null		18.4026	16.5563	15.3785	11.8284	3.92927	18.0161	8.40918	4.43371	5.3329	4.54194	1.9713	41.4942				0	0	0	0	0	0	0	1
Tb427_050031200	Tb427_050031200.1	hypothetical protein, conserved	1035	1035	344		-	Tb927.5.2480	hypothetical protein, conserved			N/A	N/A	null	null	null	null	null	null	null	null	null	null	null	null		2.64609	5.35149	5.49497	6.98984	10.1828	6.6324	6.01636	3.72739	5.22563	27.035	24.4655	9.36723				1	0	0	0	0	0	1	1
Tb427_000784900	Tb427_000784900.1	hypothetical protein, conserved	690	690	229	HYPc	-	-	-			N/A	N/A	null	null	null	null	null	null	null	null	null	null	null	null		2.17076	2.72037	2.58694	4.82966	8.93038	5.12357	5.60644	7.29038	5.23648	6.71482	10.221	10.8233				1	1	1	0	0	0	1	0
Tb427_000644900	Tb427_000644900.1	Retrotransposon hot spot protein, putative	1461	1461	486	RHS	-	-	-			PF07999	Retrotransposon hot spot protein	null	null	null	null	null	null	null	null	null	null	null	null		0.192662	0.341878	0.480566	0.605372	1.24152	1.21349	2.8018	2.28665	2.38562	6.53173	2.21174	8.14259				1	1	1	1	1	1	1	1
Tb427_000680400	Tb427_000680400.1	hypothetical protein, conserved	744	744	247		-	-	-			N/A	N/A	null	null	null	null	null	null	null	null	null	null	null	null		1.83191	3.03534	2.38584	4.25457	7.94487	4.88252	6.64735	11.6426	7.06286	9.96011	12.6126	15.839				1	1	1	0	0	0	1	0
Tb427_080027700	Tb427_080027700.1	Glycogen recognition site of AMP-activated protein kinase/5'-AMP-activated protein kinase beta subunit, interaction domain containing protein, putative	933	933	310		-	Tb927.8.2450	5'-AMP-activated protein kinase subunit beta	AMPKB		PF04739;PF16561	5'-AMP-activated protein kinase beta subunit, interaction domain;Glycogen recognition site of AMP-activated protein kinase	null	null	GO:0005515	protein binding	null	null	null	null	null	null	null	null		42.2181	49.0653	47.1523	71.3749	106.877	104.618	56.6911	44.5413	45.3493	99.6072	125.893	91.7341				0	0	0	0	0	0	0	0
Tb427_110164100	Tb427_110164100.1	Trypanosome variant surface glycoprotein (A-type), putative	1212	1212	403	VSG	-	Tb927.11.14600	procyclin-associated gene 2-like protein, putative			PF00913	Trypanosome variant surface glycoprotein (A-type)	null	null	null	null	GO:0020012	evasion or tolerance of host immune response	null	null	null	null	null	null		1.30363	1.40623	1.00233	3.88206	4.91222	1.48721	2.31187	2.46135	3.53384	2.2539	7.90273	1.92691				1	1	1	1	0	1	1	1
Tb427_000683500	Tb427_000683500.1	Retrotransposon hot spot protein, putative	2517	2517	838	RHS	-	-	-			PF07999	Retrotransposon hot spot protein	null	null	null	null	null	null	null	null	null	null	null	null		1.27069	2.2875	1.40602	3.0373	3.59457	2.76451	1.6913	3.68945	1.9678	8.12216	5.03262	4.03991				1	1	1	1	0	1	1	1
Tb427_070049300	Tb427_070049300.1	Threonine synthase N terminus/Pyridoxal-phosphate dependent enzyme, putative	2028	2028	675		-	Tb927.7.4390	threonine synthase, putative			PF00291;PF14821	Pyridoxal-phosphate dependent enzyme;Threonine synthase N terminus	null	null	null	null	null	null	null	null	null	null	null	null		331.803	367.914	405.499	582.512	825.023	1460.54	434.894	350.793	383.656	702.114	651.666	683.382				0	0	0	0	0	0	0	0
Tb427_110164300	Tb427_110164300.1	Trypanosomal VSG domain containing protein, putative	1377	1377	458	VSG	ambiguous	Tb11.01.6240,Tb927.11.14620	variant surface glycoprotein (VSG)			PF13206	Trypanosomal VSG domain	null	null	null	null	null	null	null	null	null	null	null	null		2.45784	2.5806	2.22997	5.62508	5.95923	3.19387	2.76582	3.86041	4.22888	4.34417	16.3081	4.22711				1	1	1	0	0	1	1	1
Tb427_040052400	Tb427_040052400.1	hypothetical protein, conserved	1509	1509	502		-	Tb927.4.4900	hypothetical protein			N/A	N/A	null	null	null	null	null	null	null	null	null	null	null	null		7.7565	16.205	14.6777	21.4193	32.4839	24.8394	21.516	14.437	16.4434	51.554	51.8687	30.8289				0	0	0	0	0	0	0	0
Tb427_060035100	Tb427_060035100.1	Sphingolipid Delta4-desaturase (DES)/Fatty acid desaturase, putative	1047	1047	348		-	Tb927.6.3000	sphingolipid delta 4 desaturase, putative			PF00487;PF08557	Fatty acid desaturase;Sphingolipid Delta4-desaturase (DES)	GO:0016021	integral component of membrane	GO:0042284	sphingolipid delta-4 desaturase activity	GO:0006629;GO:0030148	lipid metabolic process;sphingolipid biosynthetic process	null	null	null	null	null	null		55.5194	72.5853	61.921	118.616	183.982	137.078	51.2002	41.2922	40.0204	71.0366	80.6905	67.6387				0	0	0	0	0	0	0	0
Tb427_070025400	Tb427_070025400.1	hypothetical protein, conserved	816	816	271		-	Tb927.7.2090	hypothetical protein, conserved			N/A	N/A	null	null	null	null	null	null	null	null	null	null	null	null		0.566221	1.48475	1.61413	1.61511	1.28515	0.906581	0.700568	0.808897	0.89953	5.56809	3.519	3.25636				1	1	1	1	1	1	1	1
Tb427_110181600	Tb427_110181600.1	hypothetical protein, conserved	399	399	132		-	-	-			N/A	N/A	null	null	null	null	null	null	null	null	null	null	null	null		168.327	243.508	235.804	324.922	499.991	474.409	328.569	430.447	273.649	423.61	626.008	662.23				0	0	0	0	0	0	0	0
Tb427_030030200	Tb427_030030200.1	Inosine-uridine preferring nucleoside hydrolase, putative	984	984	327		-	Tb927.3.2960	inosine-adenosine-guanosine-nucleosidehydrolase	IAGNH		PF01156	Inosine-uridine preferring nucleoside hydrolase	null	null	null	null	null	null	null	null	null	null	null	null		211.08	243.05	247.734	259.772	332.164	611.348	112.685	127.964	75.8313	257.814	222.913	156.405				0	0	0	0	0	0	0	0
Tb427_010011800	Tb427_010011800.1	hypothetical protein, conserved	1752	1752	583		-	Tb927.1.1470	conserved protein, unknown function			N/A	N/A	null	null	null	null	null	null	null	null	null	null	null	null		8.05564	16.1794	16.5015	30.2932	42.235	28.6744	30.9339	22.4758	30.0212	74.3249	76.6797	58.8056				0	0	0	0	0	0	0	0
Tb427_020007400	Tb427_020007400.1	hypothetical protein, conserved	1152	1152	383		-	Tb927.2.2020	expression site-associated gene 3 (ESAG3) protein, putative			N/A	N/A	null	null	null	null	null	null	null	null	null	null	null	null		3.23967	2.33912	2.0707	8.3238	10.7127	3.77579	4.20435	5.64589	7.21994	7.17001	10.1457	2.78164				1	1	1	0	0	1	1	1
Tb427_080064700	Tb427_080064700.1	hypothetical protein, conserved	516	516	171		-	Tb927.8.5930	hypothetical protein			N/A	N/A	null	null	null	null	null	null	null	null	null	null	null	null		0.448859	0.746532	0.630915	0.873731	1.08763	0.728558	2.41554	0.83419	2.05176	4.0606	9.59052	2.52382				1	1	1	1	1	1	1	1
Tb427_080085400	Tb427_080085400.1	hypothetical protein, conserved	1482	1482	493		-	Tb927.8.7970	hypothetical protein			N/A	N/A	null	null	null	null	null	null	null	null	null	null	null	null		21.8473	37.8719	36.1605	55.227	81.2225	59.0284	56.169	45.4702	49.7265	135.146	149.384	89.7898				0	0	0	0	0	0	0	0
Tb427_050008600	Tb427_050008600.1	BNR repeat-like domain containing protein, putative	2328	2328	775		-	Tb927.5.440	trans-sialidase, putative			PF13859	BNR repeat-like domain	null	null	null	null	null	null	null	null	null	null	null	null		261.758	590.294	431.471	1007.62	914.368	1101.18	291.563	107.821	115.26	558.366	269.215	193.142				0	0	0	0	0	0	0	0
Tb427_110159500	Tb427_110159500.1	hypothetical protein, conserved	393	393	130		-	Tb927.11.14165	hypothetical protein			N/A	N/A	null	null	null	null	null	null	null	null	null	null	null	null		3.72853	8.08389	8.84873	11.7214	20.5427	14.4366	7.33277	8.60373	6.34773	16.0877	15.9844	13.6549				1	0	0	0	0	0	0	0
Tb427_020015500	Tb427_020015500.1	Invariant surface glycoprotein, putative	1311	1311	436	iVSG	ambiguous	Tb927.2.3270,Tb927.2.3280,Tb927.2.3290,Tb927.2.3300,Tb927.2.3310,Tb927.2.3320	Invariant surface glycoprotein, putative			PF11727	Invariant surface glycoprotein	null	null	null	null	null	null	null	null	null	null	null	null		1.14303	1.34673	0.942868	2.0709	3.14824	1.8129	2.54429	1.87072	4.41971	1.16938	13.4271	1.40511				1	1	1	1	1	1	1	1
Tb427_070024900	Tb427_070024900.1	SET domain containing protein, putative	822	822	273		-	Tb927.7.2040	hypothetical protein, conserved			PF00856	SET domain	null	null	GO:0005515	protein binding	null	null	null	null	null	null	null	null		4.66978	4.21999	3.94688	7.46443	9.22028	7.62567	6.48167	8.36438	6.30595	17.6009	16.3914	10.6703				0	0	0	0	0	0	1	0
Tb427_080088400	Tb427_080088400.1	Transmembrane amino acid transporter protein/Tryptophan/tyrosine permease family/Amino acid permease, putative	1416	1416	471	AAT	AAT	Tb927.8.8290	amino acid transporter AATP5			PF01490	Transmembrane amino acid transporter protein	null	null	null	null	null	null	null	null	null	null	null	null		69.7729	132.049	136.69	181.354	270.778	186.9	67.984	86.3937	73.3754	276.936	295.591	80.2556				0	0	0	0	0	0	0	0
Tb427_010024000	Tb427_010024000.1	hypothetical protein, conserved	1047	1047	348		-	Tb927.1.3320	leucine-rich repeat protein (LRRP), putative			N/A	N/A	null	null	null	null	null	null	null	null	null	null	null	null		2.3396	2.11033	2.03439	2.93341	4.49443	4.15654	3.09007	2.7391	3.10557	3.07496	4.56453	8.46934				1	1	1	1	0	0	1	1
Tb427_000680500	Tb427_000680500.1	hypothetical protein, conserved	465	465	154	HYPc	-	-	-			N/A	N/A	null	null	GO:0003676;GO:0008270	nucleic acid binding;zinc ion binding	null	null	null	null	null	null	null	null		0.556515	0.701692	1.29262	1.88869	4.10497	2.00636	3.28888	5.3391	4.26343	4.5681	7.96946	7.88365				1	1	1	1	0	1	1	1
Tb427_110185100	Tb427_110185100.1	Zinc finger C-x8-C-x5-C-x3-H type (and similar), putative	1530	1530	509		-	Tb927.11.16550	Zinc finger protein, C3H1 type-like	ZC3H46		PF00642	Zinc finger C-x8-C-x5-C-x3-H type (and similar)	null	null	GO:0046872	metal ion binding	null	null	null	null	null	null	null	null		2.60227	5.13604	5.42234	13.5007	9.75504	9.43575	9.03354	6.49507	5.40441	18.784	13.8427	12.5905				1	0	0	0	0	0	0	1
Tb427_020015700	Tb427_020015700.1	Invariant surface glycoprotein, putative	1311	1311	436	iVSG	ambiguous	Tb927.2.3270,Tb927.2.3280,Tb927.2.3290,Tb927.2.3300,Tb927.2.3310,Tb927.2.3320	Invariant surface glycoprotein, putative			PF11727	Invariant surface glycoprotein	null	null	null	null	null	null	null	null	null	null	null	null		1.44923	1.1081	1.1703	1.57621	3.12317	1.58394	2.85671	2.3658	4.3265	1.42839	15.8727	3.06916				1	1	1	1	1	1	1	1
Tb427_000311600	Tb427_000311600.1	hypothetical protein, conserved	1071	1071	356	ESAG9	-	Tb927.3.5790	expression site-associated gene 9 (ESAG9) (pseudogene)			N/A	N/A	null	null	null	null	null	null	null	null	null	null	null	null		33.5259	20.0337	11.6965	16.1036	26.1512	36.8928	66.5809	60.1989	48.8	50.6918	55.3323	88.9385				0	0	0	0	0	0	0	0
Tb427_000348800	Tb427_000348800.1	Retrotransposon hot spot protein, putative	1641	1641	546	RHS	-	-	-			PF07999	Retrotransposon hot spot protein	null	null	null	null	null	null	null	null	null	null	null	null		0.396208	1.13456	1.14949	1.25069	1.44136	1.7648	2.42453	2.71615	1.76451	11.6874	5.017	4.75171				1	1	1	1	1	1	1	1
Tb427_040040500	Tb427_040040500.1	hypothetical protein, conserved	1224	1224	407		-	Tb927.4.3760	hypothetical protein			N/A	N/A	null	null	null	null	null	null	null	null	null	null	null	null		4.3174	4.30246	5.85661	9.05265	10.3717	8.21325	5.6036	8.45197	6.37345	25.5652	20.7865	10.7656				1	0	0	0	0	0	1	0
Tb427_070067900	Tb427_070067900.1	Protein kinase domain/Protein tyrosine kinase, putative	1638	1638	545		-	Tb927.7.6220	calcium/calmodulin-dependent protein kinase, putative			PF00069	Protein kinase domain	null	null	GO:0005524;GO:0005515;GO:0004672	ATP binding;protein binding;protein kinase activity	GO:0006468	protein phosphorylation	null	null	null	null	null	null		11.5536	27.0934	28.8293	34.7649	50.6174	40.1082	24.6415	20.1648	26.8557	66.6564	72.713	60.8021				0	0	0	0	0	0	0	0
Tb427_000378600	Tb427_000378600.1	Retrotransposon hot spot protein, putative	2517	2517	838	RHS	-	-	-			PF07999	Retrotransposon hot spot protein	null	null	null	null	null	null	null	null	null	null	null	null		0.200016	0.222232	0.525798	0.458141	0.599521	0.535613	0.561874	0.878218	0.50822	5.08963	2.07022	0.956732				1	1	1	1	1	1	1	1
Tb427_000348600	Tb427_000348600.1	Retrotransposon hot spot protein, putative	1674	1674	557	RHS	-	-	-			PF07999	Retrotransposon hot spot protein	null	null	null	null	null	null	null	null	null	null	null	null		0.434152	0.575484	0.569968	0.682643	0.878276	1.36425	0.595483	1.42904	1.69139	8.08133	3.62455	3.41161				1	1	1	1	1	1	1	1
Tb427_000784800	Tb427_000784800.1	hypothetical protein, conserved	465	465	154	HYPc	-	-	-			N/A	N/A	null	null	GO:0003676;GO:0008270	nucleic acid binding;zinc ion binding	null	null	null	null	null	null	null	null		0.35091	1.00332	1.27733	2.22466	3.77817	1.80982	3.66378	4.9021	4.55269	5.7413	7.62537	9.30445				1	1	1	1	0	1	1	1
Tb427_040036000	Tb427_040036000.1	Uracil phosphoribosyltransferase, putative	723	723	240		-	Tb927.4.3320	uracil phosphoribosyltransferase, putative			PF14681	Uracil phosphoribosyltransferase	null	null	null	null	null	null	null	null	null	null	null	null		110.642	127.937	121.297	142.408	226.102	227.644	120.57	133.758	123.579	226.622	276.551	258.65				0	0	0	0	0	0	0	0
Tb427_030014700	Tb427_030014700.1	Trypanosomal VSG domain containing protein, putative	1101	1101	366	VSG	ambiguous	Tb927.3.1500,Tb927.3.1510	variant surface glycoprotein (VSG)			PF13206	Trypanosomal VSG domain	null	null	null	null	null	null	null	null	null	null	null	null		1.89692	1.49285	0.896574	1.30133	2.21565	2.27083	2.54855	1.37845	4.58001	0.820732	12.171	1.85517				1	1	1	1	1	1	1	1
Tb427_000668800	Tb427_000668800.1	hypothetical protein, conserved	1152	1152	383		-	Tb927.2.2020	expression site-associated gene 3 (ESAG3) protein, putative			N/A	N/A	null	null	null	null	null	null	null	null	null	null	null	null		3.2532	2.99531	2.17327	10.2973	11.0773	3.42798	4.20625	5.76767	8.26571	8.09313	9.10823	2.3809				1	1	1	0	0	1	1	1
Tb427_050022200	Tb427_050022200.1	hypothetical protein, conserved	1992	1992	663		-	Tb927.5.1640	hypothetical protein, conserved			N/A	N/A	null	null	null	null	null	null	null	null	null	null	null	null		54.4467	77.5741	83.9796	125.105	193.054	145.682	178.69	147.259	184.899	299.12	381.377	353.652				0	0	0	0	0	0	0	0
Tb427_030005200	Tb427_030005200.1	hypothetical protein, conserved	1110	1110	369		-	Tb927.3.560	expression site-associated gene 11 (ESAG11) protein, putative			N/A	N/A	null	null	null	null	null	null	null	null	null	null	null	null		1.66307	0.722034	0.505836	2.07142	1.64955	0.963435	2.01177	1.33864	4.52537	0.990748	11.6323	1.0565				1	1	1	1	1	1	1	1
Tb427_080005200	Tb427_080005200.1	hypothetical protein, conserved	528	528	175		-	Tb927.8.520	hypothetical protein			N/A	N/A	null	null	null	null	null	null	null	null	null	null	null	null		7.8868	5.61572	4.30279	8.15073	17.4817	9.27702	29.1086	15.3484	17.5888	4.84497	6.18085	23.9004				0	0	0	0	0	0	0	0
Tb427_070063600	Tb427_070063600.1	Thioredoxin, putative	456	456	151		-	Tb927.7.5780	thioredoxin, putative			PF00085	Thioredoxin	null	null	null	null	GO:0045454	cell redox homeostasis	null	null	null	null	null	null		7.83533	10.8364	10.0265	12.3421	24.3784	13.9836	14.2395	12.7044	13.7645	27.7142	36.9597	18.8684				0	0	0	0	0	0	0	0
Tb427_020022500	Tb427_020022500.1	hypothetical protein, conserved	456	456	151		ProM10	Tb927.2.4700	succinate dehydrogenase subunit	SDH8		N/A	N/A	null	null	null	null	null	null	null	null	null	null	null	null		18.9294	29.4068	28.2941	29.6223	62.4846	61.2645	31.9502	29.5409	29.5214	44.2822	47.2412	55.9836				0	0	0	0	0	0	0	0
Tb427_000498400	Tb427_000498400.1	Retrotransposon hot spot protein, putative	1740	1740	579	RHS	-	-	-			PF07999	Retrotransposon hot spot protein	null	null	null	null	null	null	null	null	null	null	null	null		0.954782	1.84522	2.55424	2.78957	3.22785	2.87127	2.91256	4.07587	2.72028	5.81626	6.90548	7.90831				1	1	1	1	1	1	1	1
Tb427_020013800	Tb427_020013800.1	hypothetical protein, conserved	378	378	125	HYPc	-	-	-			N/A	N/A	null	null	null	null	null	null	null	null	null	null	null	null		1.83279	1.16781	0.981942	2.12807	3.01965	1.72467	2.13863	1.59625	2.75885	1.18022	7.18899	0.997086				1	1	1	1	1	1	1	1
Tb427_100037200	Tb427_100037200.1	hypothetical protein, conserved	447	447	148		-	Tb927.10.3220	nucleolus protein, putative			N/A	N/A	null	null	null	null	null	null	null	null	null	null	null	null		1.89456	3.30132	3.15288	3.52024	6.77925	5.21413	8.04564	9.77422	9.11101	16.606	21.034	14.6144				1	0	1	1	0	0	0	0
Tb427_100100800	Tb427_100100800.1	FAD dependent oxidoreductase, putative	1563	1563	520		-	Tb927.10.9360	L-2-hydroxyglutarate dehydrogenase, mitochondrial, putative			PF01266	FAD dependent oxidoreductase	null	null	GO:0016491	oxidoreductase activity	GO:0055114	oxidation-reduction process	null	null	null	null	null	null		44.9021	55.6541	52.824	154.607	145.919	95.6363	83.1882	53.7816	71.5402	150.208	155.441	64.8296				0	0	0	0	0	0	0	0
Tb427_000627000	Tb427_000627000.1	Trypanosome variant surface glycoprotein (A-type), putative	1428	1428	475	VSG	-	-	-			PF00913	Trypanosome variant surface glycoprotein (A-type)	null	null	null	null	GO:0020012	evasion or tolerance of host immune response	null	null	null	null	null	null		3.87943	3.90721	5.05772	3.23466	4.81358	11.1455	1.85461	2.13864	1.24263	1.95438	1.75832	3.8174				1	0	0	1	0	0	1	1
Tb427_070065900	Tb427_070065900.1	Nodulin-like/Major Facilitator Superfamily, putative	1797	1797	598	PAD	ambiguous	Tb927.7.5930,Tb927.7.5940,Tb927.7.5950,Tb927.7.5960,Tb927.7.5970,Tb927.7.5980,Tb927.7.5990,Tb927.7.6000	Protein Associated with Differentiation 1			PF07690	Major Facilitator Superfamily	GO:0016021	integral component of membrane	null	null	GO:0055085	transmembrane transport	null	null	null	null	null	null		40.9	50.0846	48.0863	71.5107	111.394	78.5422	97.3089	38.8289	75.7144	204.307	200.444	78.3808				0	0	0	0	0	0	0	0
Tb427_070059500	Tb427_070059500.1	RNA recognition motif. (a.k.a. RRM, RBD, or RNP domain), putative	1800	1800	599		-	Tb927.7.5380	Double RNA binding domain protein 12	DRBD12		PF00076	RNA recognition motif. (a.k.a. RRM, RBD, or RNP domain)	null	null	GO:0003676	nucleic acid binding	null	null	null	null	null	null	null	null		1.06214	2.59788	3.1104	2.51677	3.04611	2.82753	2.35637	1.94051	2.51378	9.09632	7.72761	6.64332				1	1	1	1	1	1	1	1
Tb427_060009000	Tb427_060009000.1	Papain family cysteine protease, putative	1023	1023	340		-	Tb927.6.560	cysteine peptidase C (CPC)	catB		PF00112	Papain family cysteine protease	null	null	GO:0008234	cysteine-type peptidase activity	GO:0006508	proteolysis	null	null	null	null	null	null		121.044	115.617	89.5396	225.511	150.18	118.711	73.864	89.6588	62.7815	206.3	220.884	65.5695				0	0	0	0	0	0	0	0
Tb427_070041200	Tb427_070041200.1	hypothetical protein, conserved	456	456	151		-	Tb927.7.3590	conserved protein			N/A	N/A	null	null	null	null	null	null	null	null	null	null	null	null		81.8962	98.1872	92.5463	149.805	202.24	167.95	167.163	176.243	154.104	280.448	303.684	245.582				0	0	0	0	0	0	0	0
Tb427_020032300	Tb427_020032300.1	Nucleoside transporter, putative	1392	1392	463		ambiguous	Tb927.2.6150,Tb927.2.6200,Tb927.2.6220,Tb927.2.6240,Tb927.2.6280,Tb927.2.6320	adenosine transporter 2			PF01733	Nucleoside transporter	GO:0016021	integral component of membrane	GO:0005337	nucleoside transmembrane transporter activity	GO:1901642	nucleoside transmembrane transport	null	null	null	null	null	null		6.00636	10.6597	11.1377	10.3409	15.8531	8.33751	3.50757	2.71615	2.50213	6.68484	5.92906	7.55297				0	0	0	0	0	0	1	1
Tb427_080049200	Tb427_080049200.1	Phosphorylase superfamily, putative	1026	1026	341		-	Tb927.8.4430	uridine phosphorylase			PF01048	Phosphorylase superfamily	null	null	GO:0003824	catalytic activity	GO:0009116	nucleoside metabolic process	null	null	null	null	null	null		221.396	227.236	236.479	234.036	301.404	457.862	118.159	178.934	110.193	204.516	207.984	264.641				0	0	0	0	0	0	0	0
Tb427_080082200	Tb427_080082200.1	Tryptophan/tyrosine permease family/Transmembrane amino acid transporter protein, putative	1401	1401	466	AAT	AAT	Tb927.8.7650	amino acid transporter, putative			PF01490	Transmembrane amino acid transporter protein	null	null	null	null	null	null	null	null	null	null	null	null		57.1437	74.4301	77.7985	115.294	175.618	111.266	50.0035	39.6725	51.4829	104.298	133.574	61.3345				0	0	0	0	0	0	0	0
Tb427_010027700	Tb427_010027700.1	Aminotransferase class I and II, putative	1515	1515	504		ProM4	Tb927.1.3950	alanine aminotransferase	ALAT		PF00155	Aminotransferase class I and II	null	null	GO:0030170	pyridoxal phosphate binding	GO:0009058	biosynthetic process	null	null	null	null	null	null		72.9837	116.323	114.525	200.301	287.821	232.125	104.417	83.7473	88.8409	157.936	150.48	108.845				0	0	0	0	0	0	0	0
Tb427_110160100	Tb427_110160100.1	hypothetical protein, conserved	1551	1551	516		-	Tb927.11.14220	Regulator of ESAG9-1	REG9.1		N/A	N/A	null	null	GO:0003676	nucleic acid binding	null	null	null	null	null	null	null	null		1.47394	3.26545	4.74938	10.8474	5.4117	5.65044	4.45571	4.6932	4.01755	15.7719	9.64779	10.8867				1	1	0	0	0	0	1	1
Tb427_090036800	Tb427_090036800.1	hypothetical protein, conserved	471	471	156		-	Tb927.9.6570	hypothetical protein, conserved			N/A	N/A	null	null	null	null	null	null	null	null	null	null	null	null		9.17338	6.85637	6.52299	10.0363	7.56353	9.73391	1.11807	0.766275	0.648031	0.983093	1.38252	1.71786				0	0	0	0	0	0	1	1
Tb427_000815700	Tb427_000815700.1	Retrotransposon hot spot protein, putative	693	693	230	RHS	-	-	-			PF07999	Retrotransposon hot spot protein	null	null	null	null	null	null	null	null	null	null	null	null		10.3694	12.5668	11.0401	15.741	23.6875	15.2753	9.71612	14.11	10.8928	22.5863	27.0251	15.329				0	0	0	0	0	0	0	0
Tb427_070005700	Tb427_070005700.1	Proline dehydrogenase, putative	1671	1671	556		ProM1	Tb927.7.210	Proline dehydrogenase, mitochondrial	PRODH		PF01619	Proline dehydrogenase	null	null	null	null	null	null	null	null	null	null	null	null		385.472	414.753	397.551	391.38	397.462	720.861	392.807	430.032	331.728	624.911	592.054	927.514				0	0	0	0	0	0	0	0
Tb427_100102800	Tb427_100102800.1	Protein kinase domain/Protein tyrosine kinase, putative	1617	1617	538		-	Tb927.10.9600	CMGC/DYRK protein kinase, putative			PF00069	Protein kinase domain	null	null	GO:0005524;GO:0004672	ATP binding;protein kinase activity	GO:0006468	protein phosphorylation	null	null	null	null	null	null		1.79191	3.24904	3.13631	5.82217	3.32766	2.93893	1.40871	1.34145	1.40815	3.69601	3.62502	3.97097				1	1	1	0	1	1	1	1
Tb427_100091200	Tb427_100091200.1	Sugar (and other) transporter/Major Facilitator Superfamily, putative	1584	1584	527	GluT	ambiguous	Tb927.10.8440,Tb927.10.8450,Tb927.10.8460,Tb927.10.8470,Tb927.10.8480,Tb927.10.8490,Tb927.10.8500,Tb927.10.8510,Tb927.10.8520,Tb927.10.8530	glucose transporter 1B			PF00083	Sugar (and other) transporter	GO:0016021;GO:0016020	integral component of membrane;membrane	GO:0022857	transmembrane transporter activity	GO:0055085	transmembrane transport	null	null	null	null	null	null		56.0283	63.3343	74.0644	70.6962	92.5727	107.435	45.0328	33.0065	39.6211	113.901	114.308	71.1142				0	0	0	0	0	0	0	0
Tb427_080061800	Tb427_080061800.1	hypothetical protein, conserved	1002	1002	333		ProM7.08	Tb927.8.5640	putative succinate dehydrogenase subunit	SDH6		N/A	N/A	null	null	null	null	null	null	null	null	null	null	null	null		185.166	223.559	209.882	266.032	361.263	419.036	163.937	199.336	158.428	208.034	259.031	319.784				0	0	0	0	0	0	0	0
Tb427_100091700	Tb427_100091700.1	Sugar (and other) transporter/Major Facilitator Superfamily, putative	1584	1584	527	GluT	ambiguous	Tb927.10.8440,Tb927.10.8450,Tb927.10.8460,Tb927.10.8470,Tb927.10.8480,Tb927.10.8490,Tb927.10.8500,Tb927.10.8510,Tb927.10.8520,Tb927.10.8530	glucose transporter 1B			PF00083	Sugar (and other) transporter	GO:0016021;GO:0016020	integral component of membrane;membrane	GO:0022857	transmembrane transporter activity	GO:0055085	transmembrane transport	null	null	null	null	null	null		52.5821	63.7732	69.582	71.7618	89.788	106.588	46.7984	35.9226	39.7963	115.253	109.471	70.0342				0	0	0	0	0	0	0	0
Tb427_000288600	Tb427_000288600.1	Trypanosome variant surface glycoprotein (A-type), putative	1440	1440	479	VSG	-	-	-			PF00913	Trypanosome variant surface glycoprotein (A-type)	null	null	null	null	GO:0020012	evasion or tolerance of host immune response	null	null	null	null	null	null		2.05958	1.92878	1.89381	1.53732	2.78407	4.34253	1.08967	2.16861	1.68496	1.27974	1.05073	4.92266				1	1	1	1	1	0	1	1
Tb427_070028800	Tb427_070028800.1	Protein tyrosine kinase/Protein kinase domain containing protein, putative	1506	1506	501		-	Tb927.7.2420	glycogen synthase kinase-3 alpha, putative	GSK3A		PF00069	Protein kinase domain	null	null	GO:0005524;GO:0004672	ATP binding;protein kinase activity	GO:0006468	protein phosphorylation	null	null	null	null	null	null		1.69102	3.6397	4.32318	5.64596	5.00065	3.69115	5.4223	5.4487	3.65236	11.2727	9.03345	9.88679				1	0	0	0	0	1	1	1
Tb427_070040500	Tb427_070040500.1	Mitochondrial pyruvate carriers, putative	405	405	134		-	Tb927.7.3520	Mitochondrial pyruvate carrier 2	MPC2		PF03650	Uncharacterised protein family (UPF0041)	GO:0005743	mitochondrial inner membrane	null	null	GO:0006850	mitochondrial pyruvate transmembrane transport	null	null	null	null	null	null		115.653	112.016	105.345	136.808	178.978	166.612	39.4003	57.3465	45.6482	56.8535	98.7796	79.4267				0	0	0	0	0	0	0	0
Tb427_060039700	Tb427_060039700.1	RNA recognition motif. (a.k.a. RRM, RBD, or RNP domain), putative	1044	1044	347		-	Tb927.6.3480	RNA-binding protein, putative	DRBD5		PF00076	RNA recognition motif. (a.k.a. RRM, RBD, or RNP domain)	null	null	GO:0003676	nucleic acid binding	null	null	null	null	null	null	null	null		5.15717	9.0286	10.09	13.851	26.5428	16.5335	24.9397	13.3588	24.5485	56.7406	40.102	31.4225				0	0	0	0	0	0	0	0
Tb427_100149900	Tb427_100149900.1	Major intrinsic protein, putative	915	915	304		-	Tb927.10.14160	Aquaglyceroporin 3	AQP3		PF00230	Major intrinsic protein	GO:0016020	membrane	GO:0015267	channel activity	GO:0055085	transmembrane transport	null	null	null	null	null	null		17.0649	22.4651	21.3369	26.0036	35.1234	37.7386	16.4023	11.5335	17.4892	37.0369	37.6455	27.4779				0	0	0	0	0	0	0	0
Tb427_090032300	Tb427_090032300.1	Bacterial NAD-glutamate dehydrogenase/Glutamate/Leucine/Phenylalanine/Valine dehydrogenase, putative	2979	2979	992		ProM3	Tb927.9.5900	glutamate dehydrogenase	GDH		PF00208;PF05088	Glutamate/Leucine/Phenylalanine/Valine dehydrogenase;Bacterial NAD-glutamate dehydrogenase	null	null	GO:0004352;GO:0016491	glutamate dehydrogenase (NAD+) activity;oxidoreductase activity	GO:0006520;GO:0019551;GO:0055114	cellular amino acid metabolic process;glutamate catabolic process to 2-oxoglutarate;oxidation-reduction process	null	null	null	null	null	null		396.696	737.148	724.051	656.206	742.902	1173.45	560.293	867.122	500.238	1151.96	823.617	1419.62				0	0	0	0	0	0	0	0
Tb427_110170100	Tb427_110170100.1	hypothetical protein, conserved	1131	1131	376		-	Tb927.11.15160	hypothetical protein, conserved			N/A	N/A	null	null	null	null	null	null	null	null	null	null	null	null		15.0856	32.4889	32.2571	40.8962	60.2782	45.9143	39.8311	32.5156	43.8873	97.3128	94.446	73.253				0	0	0	0	0	0	0	0
Tb427_000756500	Tb427_000756500.1	Retrotransposon hot spot protein, putative	1743	1743	580	RHS	-	-	-			PF07999	Retrotransposon hot spot protein	null	null	null	null	null	null	null	null	null	null	null	null		5.6681	5.12773	5.26053	7.33391	9.6109	6.9177	7.87618	18.4238	7.17937	14.6041	13.3694	14.8341				0	0	0	0	0	0	0	0
Tb427_060029800	Tb427_060029800.1	hypothetical protein, conserved	723	723	240		ProM7.09	Tb927.6.2490	succinate dehydrogenase subunit 7	SDH7		N/A	N/A	null	null	null	null	null	null	null	null	null	null	null	null		92.2664	109.564	108.686	148.513	205.488	196.756	55.4873	62.5975	59.2147	78.346	100.493	96.3491				0	0	0	0	0	0	0	0
Tb427_110020100	Tb427_110020100.1	Acyl-CoA dehydrogenase, N-terminal domain/Acyl-CoA dehydrogenase, middle domain/Acyl-CoA dehydrogenase, C-terminal domain containing protein, putative	1236	1236	411		-	Tb927.11.1540	isovaleryl-CoA dehydrogenase	IVDH		PF00441;PF02770;PF02771	Acyl-CoA dehydrogenase, C-terminal domain;Acyl-CoA dehydrogenase, middle domain;Acyl-CoA dehydrogenase, N-terminal domain	null	null	GO:0050660;GO:0016627	flavin adenine dinucleotide binding;oxidoreductase activity, acting on the CH-CH group of donors	GO:0055114	oxidation-reduction process	null	null	null	null	null	null		95.5261	107.104	112.321	168.74	225.088	191.688	118.618	112.361	90.5633	201.496	192.467	107.492				0	0	0	0	0	0	0	0
Tb427_020017700	Tb427_020017700.1	RNA recognition motif. (a.k.a. RRM, RBD, or RNP domain), putative	1470	1470	489		-	Tb927.2.3880	heterogeneous nuclear ribonucleoproteins F/H homologue	HNRNPH/F		PF00076	RNA recognition motif. (a.k.a. RRM, RBD, or RNP domain)	null	null	GO:0003676	nucleic acid binding	null	null	null	null	null	null	null	null		3.51999	7.48741	8.14923	13.7609	17.1712	14.1006	16.6143	7.53347	12.9108	28.533	18.7305	22.3288				1	0	0	0	0	0	0	0
Tb427_050024800	Tb427_050024800.1	hypothetical protein, conserved	5724	5724	1907		-	Tb927.5.1850	hypothetical protein, conserved			N/A	N/A	null	null	null	null	null	null	null	null	null	null	null	null		74.3444	109.357	95.981	137.45	223.784	143.334	166.946	131.16	140.561	247.05	266.785	181.96				0	0	0	0	0	0	0	0
Tb427_090086700	Tb427_090086700.1	Reverse transcriptase (RNA-dependent DNA polymerase), putative	2118	2118	705	SLACS	ambiguous	Tb927.9.14650,Tb927.9.14660,Tb927.9.14940	SLACS retrotransposable element (part), putative (pseudogene)			PF00078	Reverse transcriptase (RNA-dependent DNA polymerase)	null	null	null	null	null	null	null	null	null	null	null	null		5.81105	5.43199	5.04074	5.38648	7.81304	7.8356	5.90844	4.511	3.94082	3.76842	4.03632	11.3093				0	0	0	0	0	0	1	1
Tb427_080088500	Tb427_080088500.1	Tryptophan/tyrosine permease family/Transmembrane amino acid transporter protein, putative	1416	1416	471	AAT	AAT	Tb927.8.8300	amino acid transporter, putative			PF01490	Transmembrane amino acid transporter protein	null	null	null	null	null	null	null	null	null	null	null	null		75.5566	110.647	108.933	182.14	293.519	127.547	88.753	97.9913	104.384	188.702	186.224	137.83				0	0	0	0	0	0	0	0
Tb427_070040800	Tb427_070040800.1	hypothetical protein, conserved	3918	3918	1305		-	Tb927.7.3550	cytoskeleton associated protein, putative	WCB		N/A	N/A	null	null	null	null	null	null	null	null	null	null	null	null		295.35	588.776	522.604	606.176	800.756	747.008	1014.67	1277.53	1034.78	1789.53	1620.34	2491.94				0	0	0	0	0	0	0	0
Tb427_100060200	Tb427_100060200.1	Fructose-bisphosphate aldolase class-I, putative	1119	1119	372		-	Tb927.10.5620	fructose-bisphosphate aldolase, glycosomal			PF00274	Fructose-bisphosphate aldolase class-I	null	null	GO:0004332	fructose-bisphosphate aldolase activity	GO:0006096	glycolytic process	null	null	null	null	null	null		359.281	376.048	362.047	557.754	488.04	887.94	444.987	479.137	304.482	580.27	445.007	509.456				0	0	0	0	0	0	0	0
Tb427_100017800	Tb427_100017800.1	hypothetical protein, conserved	330	330	109		-	Tb927.10.1480	hypothetical protein			N/A	N/A	null	null	null	null	null	null	null	null	null	null	null	null		16.126	17.4657	13.5758	20.3375	20.0168	20.0225	15.7027	17.1161	15.2193	19.2507	22.6712	37.9363				0	0	0	0	0	0	0	0
Tb427_010021200	Tb427_010021200.1	BT1 family, putative	1959	1959	652		ambiguous	Tb927.1.2820,Tb927.1.2850,Tb927.1.2880	pteridine transporter, putative			PF03092	BT1 family	GO:0016021	integral component of membrane	null	null	null	null	null	null	null	null	null	null		469.37	518.731	459.175	747.84	1045.8	680.731	325.347	332.863	323.548	420.516	471.677	550.691				0	0	0	0	0	0	0	0
Tb427_090037700	Tb427_090037700.1	hypothetical protein, conserved	879	879	292		-	Tb927.9.6760	hypothetical protein, conserved			N/A	N/A	null	null	null	null	null	null	null	null	null	null	null	null		9.76107	11.5757	10.9126	18.0108	18.9779	12.9105	22.1985	16.0103	15.8677	55.6675	41.75	21.3933				0	0	0	0	0	0	0	0
Tb427_010026900	Tb427_010026900.1	Phosphoglucose isomerase, putative	1824	1824	607		-	Tb927.1.3830	glucose-6-phosphate isomerase, glycosomal	PGI		PF00342	Phosphoglucose isomerase	null	null	GO:0004347	glucose-6-phosphate isomerase activity	GO:0006094;GO:0006096	gluconeogenesis;glycolytic process	null	null	null	null	null	null		148.748	167.78	164.959	150.645	153.446	433.206	138.414	120.534	95.3317	211.012	133.526	185.122				0	0	0	0	0	0	0	0
Tb427_010021300	Tb427_010021300.1	BT1 family, putative	1959	1959	652		ambiguous	Tb927.1.2820,Tb927.1.2850,Tb927.1.2880	pteridine transporter, putative			PF03092	BT1 family	GO:0016021	integral component of membrane	null	null	null	null	null	null	null	null	null	null		407.462	455.496	408.827	668.081	934.348	588.827	300.502	311.218	306.133	414.96	459.856	508.836				0	0	0	0	0	0	0	0
Tb427_070065700	Tb427_070065700.1	Nodulin-like/Major Facilitator Superfamily, putative	1797	1797	598	PAD	ambiguous	Tb927.7.5930,Tb927.7.5940,Tb927.7.5950,Tb927.7.5960,Tb927.7.5970,Tb927.7.5980,Tb927.7.5990,Tb927.7.6000	Protein Associated with Differentiation 1			PF07690	Major Facilitator Superfamily	GO:0016021	integral component of membrane	null	null	GO:0055085	transmembrane transport	null	null	null	null	null	null		43.3164	51.745	52.0485	72.2505	117.825	79.4295	101.555	38.4294	89.7361	205.13	192.386	84.5034				0	0	0	0	0	0	0	0
Tb427_100060400	Tb427_100060400.1	Fructose-bisphosphate aldolase class-I, putative	1119	1119	372		-	Tb927.10.5620	fructose-bisphosphate aldolase, glycosomal			PF00274	Fructose-bisphosphate aldolase class-I	null	null	GO:0004332	fructose-bisphosphate aldolase activity	GO:0006096	glycolytic process	null	null	null	null	null	null		393.199	427.601	407.09	613.222	544.039	994.535	479.226	513.615	332.754	614.691	485.712	543.419				0	0	0	0	0	0	0	0
Tb427_100125200	Tb427_100125200.1	hypothetical protein, conserved	390	390	129		ProM7.06	Tb927.10.11770	succinate dehydrogenase cytochrome B subunit	SDH4		N/A	N/A	null	null	null	null	null	null	null	null	null	null	null	null		73.2891	77.3239	80.1156	113.153	171.235	114.983	81.468	65.1909	86.8257	122.688	164.152	120.692				0	0	0	0	0	0	0	0
Tb427_010020100	Tb427_010020100.1	hypothetical protein, conserved	945	945	314		-	Tb927.1.2640	hypothetical protein, conserved			N/A	N/A	null	null	null	null	null	null	null	null	null	null	null	null		22.8292	29.6771	31.8188	39.7027	57.1167	40.534	46.9736	54.3896	54.7516	69.3489	105.533	101.23				0	0	0	0	0	0	0	0
Tb427_100102600	Tb427_100102600.1	Leucine Rich repeat, putative	3249	3249	1082		-	Tb927.10.9570	paraflagellar rod component, putative	PFC14		PF13516	Leucine Rich repeat	null	null	GO:0005515	protein binding	null	null	null	null	null	null	null	null		383.386	412.988	391.371	385.726	436.023	613.051	342.795	417.27	330.416	435.438	526.435	848.885				0	0	0	0	0	0	0	0
Tb427_060036300	Tb427_060036300.1	DnaJ domain containing protein, putative	891	891	296		-	Tb927.6.3120	chaperone protein DnaJ, putative	J24		PF00226	DnaJ domain	null	null	null	null	null	null	null	null	null	null	null	null		18.3618	23.0049	24.7363	30.1958	52.7574	34.465	59.287	24.7597	54.8677	92.4311	133.564	48.1549				0	0	0	0	0	0	0	0
Tb427_050026300	Tb427_050026300.1	hypothetical protein, conserved	1092	1092	363		-	Tb927.5.2000	hypothetical protein			N/A	N/A	null	null	null	null	null	null	null	null	null	null	null	null		4.02355	11.6284	11.4537	10.4652	19.4767	13.9332	18.9934	12.6932	16.3498	34.0966	26.0955	37.7536				1	0	0	0	0	0	0	0
Tb427_010021100	Tb427_010021100.1	BT1 family, putative	1959	1959	652		ambiguous	Tb927.1.2820,Tb927.1.2850,Tb927.1.2880	pteridine transporter, putative			PF03092	BT1 family	GO:0016021	integral component of membrane	null	null	null	null	null	null	null	null	null	null		474.399	518.106	461.296	741.744	1046.39	668.351	316.627	334.075	328.011	437.24	471.259	542.674				0	0	0	0	0	0	0	0
Tb427_050042700	Tb427_050042700.1	Dual specificity phosphatase, catalytic domain containing protein, putative	1338	1338	445		-	Tb927.5.3620	kinetoplastid-specific dual specificity phosphatase, putative			PF00782	Dual specificity phosphatase, catalytic domain	null	null	GO:0016791;GO:0008138	phosphatase activity;protein tyrosine/serine/threonine phosphatase activity	GO:0016311;GO:0006470	dephosphorylation;protein dephosphorylation	null	null	null	null	null	null		4.38535	11.6468	12.3134	15.3121	19.7334	16.4795	10.1526	9.44775	10.7349	20.9177	20.0704	21.395				1	0	0	0	0	0	0	0
Tb427_060005200	Tb427_060005200.1	Adenylate and Guanylate cyclase catalytic domain containing protein, putative	3765	3765	1254	GRESAG4	ambiguous	Tb927.6.190,Tb927.6.200,Tb927.6.280,Tb927.6.300,Tb927.6.310,Tb927.6.320,Tb927.6.330,Tb927.6.430,Tb927.6.760,Tb927.6.770,Tb927.6.780,Tb927.6.790,Tb927.6.800	receptor-type adenylate cyclase GRESAG 4, putative			PF00211	Adenylate and Guanylate cyclase catalytic domain	null	null	GO:0016849	phosphorus-oxygen lyase activity	GO:0009190;GO:0035556	cyclic nucleotide biosynthetic process;intracellular signal transduction	null	null	null	null	null	null		176.571	232.442	271.954	337.421	523.352	523.497	305.842	228.237	257.501	352.599	385.872	374.118				0	0	0	0	0	0	0	0
Tb427_080043100	Tb427_080043100.1	hypothetical protein, conserved	1020	1020	339		-	Tb927.8.3820	Stress granule protein			N/A	N/A	null	null	null	null	null	null	null	null	null	null	null	null		12.3348	24.1412	23.3071	29.0346	51.8473	34.3415	83.1891	80.1338	85.0436	126.697	131.821	131.98				0	0	0	0	0	0	0	0
Tb427_090073700	Tb427_090073700.1	FGGY family of carbohydrate kinases, N-terminal domain/FGGY family of carbohydrate kinases, C-terminal domain containing protein, putative	1539	1539	512		ambiguous	Tb927.9.12550,Tb927.9.12570,Tb927.9.12590,Tb927.9.12610,Tb927.9.12630	glycerol kinase, glycosomal			PF00370;PF02782	FGGY family of carbohydrate kinases, N-terminal domain;FGGY family of carbohydrate kinases, C-terminal domain	null	null	GO:0004370;GO:0016773	glycerol kinase activity;phosphotransferase activity, alcohol group as acceptor	GO:0005975;GO:0006072	carbohydrate metabolic process;glycerol-3-phosphate metabolic process	null	null	null	null	null	null		257.122	296.821	320.123	421.448	355.198	908.047	231.282	257.913	181.641	325.282	213.792	304.345				0	0	0	0	0	0	0	0
Tb427_030037400	Tb427_030037400.1	hypothetical protein, conserved	1452	1452	483		ProM7.07	Tb927.3.3460	succinate dehydrogenase flavoprotein subunit, putative	SDH5		N/A	N/A	null	null	GO:0005515	protein binding	null	null	null	null	null	null	null	null		243.144	283.214	269.223	303.673	415.373	502.278	319.259	413.949	304.672	361.406	485.674	535.643				0	0	0	0	0	0	0	0
Tb427_000348700	Tb427_000348700.1	Retrotransposon hot spot protein, putative	1674	1674	557	RHS	-	-	-			PF07999	Retrotransposon hot spot protein	null	null	null	null	null	null	null	null	null	null	null	null		0.198251	0.606762	0.896787	0.506174	1.34898	0.951601	1.06127	1.29648	1.37882	6.8354	3.31406	2.42686				1	1	1	1	1	1	1	1
Tb427_100048000	Tb427_100048000.1	hypothetical protein, conserved	1308	1308	435		-	Tb927.10.4370	expression site-associated gene 3 (ESAG3) protein, putative			N/A	N/A	null	null	null	null	null	null	null	null	null	null	null	null		2.44108	1.81854	1.77998	3.38633	4.31804	3.48123	3.66662	5.56252	4.87289	3.42998	4.48217	6.89945				1	1	1	1	0	1	1	1
Tb427_090074300	Tb427_090074300.1	FGGY family of carbohydrate kinases, N-terminal domain/FGGY family of carbohydrate kinases, C-terminal domain containing protein, putative	1539	1539	512		ambiguous	Tb927.9.12550,Tb927.9.12570,Tb927.9.12590,Tb927.9.12610,Tb927.9.12630	glycerol kinase, glycosomal			PF00370;PF02782	FGGY family of carbohydrate kinases, N-terminal domain;FGGY family of carbohydrate kinases, C-terminal domain	null	null	GO:0004370;GO:0016773	glycerol kinase activity;phosphotransferase activity, alcohol group as acceptor	GO:0005975;GO:0006072	carbohydrate metabolic process;glycerol-3-phosphate metabolic process	null	null	null	null	null	null		264.773	294.84	324.504	427.22	365.081	907.373	231.724	253.522	189.254	325.007	213.568	308.47				0	0	0	0	0	0	0	0
Tb427_090074000	Tb427_090074000.1	FGGY family of carbohydrate kinases, N-terminal domain/FGGY family of carbohydrate kinases, C-terminal domain containing protein, putative	1539	1539	512		ambiguous	Tb927.9.12550,Tb927.9.12570,Tb927.9.12590,Tb927.9.12610,Tb927.9.12630	glycerol kinase, glycosomal			PF00370;PF02782	FGGY family of carbohydrate kinases, N-terminal domain;FGGY family of carbohydrate kinases, C-terminal domain	null	null	GO:0004370;GO:0016773	glycerol kinase activity;phosphotransferase activity, alcohol group as acceptor	GO:0005975;GO:0006072	carbohydrate metabolic process;glycerol-3-phosphate metabolic process	null	null	null	null	null	null		260.271	299.442	321.837	420.093	361.815	902.087	226.116	258.042	187.588	325.7	207.788	307.802				0	0	0	0	0	0	0	0
Tb427_090073400	Tb427_090073400.1	FGGY family of carbohydrate kinases, N-terminal domain/FGGY family of carbohydrate kinases, C-terminal domain containing protein, putative	1539	1539	512		ambiguous	Tb927.9.12550,Tb927.9.12570,Tb927.9.12590,Tb927.9.12610,Tb927.9.12630	glycerol kinase, glycosomal			PF00370;PF02782	FGGY family of carbohydrate kinases, N-terminal domain;FGGY family of carbohydrate kinases, C-terminal domain	null	null	GO:0004370;GO:0016773	glycerol kinase activity;phosphotransferase activity, alcohol group as acceptor	GO:0005975;GO:0006072	carbohydrate metabolic process;glycerol-3-phosphate metabolic process	null	null	null	null	null	null		274.24	308.788	334.922	430.242	368.4	915.948	232.203	257.314	183.136	329.106	202.303	311.767				0	0	0	0	0	0	0	0
Tb427_050009400	Tb427_050009400.1	hypothetical protein, conserved	384	384	127		ProM7.12	Tb927.5.510	putative succinate dehydrogenase subunit	SDH10		N/A	N/A	null	null	null	null	null	null	null	null	null	null	null	null		35.2654	49.1169	51.9236	69.0409	109.476	76.1644	79.4406	93.4663	77.6569	108.688	132.877	105.234				0	0	0	0	0	0	0	0
Tb427_040024800	Tb427_040024800.1	Amino-transferase class IV, putative	1173	1173	390		-	Tb927.4.2240	Aminotransferase class IV, putative			PF01063	Amino-transferase class IV	null	null	GO:0003824	catalytic activity	GO:0008152	metabolic process	null	null	null	null	null	null		158.158	171.603	160.603	241.138	277.172	269.793	87.2482	99.2461	86.5706	132.338	155.585	123.498				0	0	0	0	0	0	0	0
Tb427_100151000	Tb427_100151000.1	NLI interacting factor-like phosphatase, putative	2034	2034	677		-	Tb927.10.14270	TFIIF-stimulated CTD phosphatase, putative			PF03031	NLI interacting factor-like phosphatase	null	null	null	null	null	null	null	null	null	null	null	null		1.38187	5.1787	5.43976	7.15117	6.9712	5.6651	2.11212	3.08711	4.50247	17.4708	10.9252	8.4643				1	0	0	0	0	0	1	1
Tb427_080070200	Tb427_080070200.1	Chagasin family peptidase inhibitor I42, putative	366	366	121		-	Tb927.8.6450	inhibitor of cysteine peptidase	ICP		PF09394	Chagasin family peptidase inhibitor I42	null	null	null	null	null	null	null	null	null	null	null	null		119.529	118.161	130.548	140.158	181.999	178.641	122.353	107.099	112.485	198.061	255.463	175.493				0	0	0	0	0	0	0	0
Tb427_100037100	Tb427_100037100.1	Aldehyde dehydrogenase family, putative	1686	1686	561		ProM2	Tb927.10.3210	delta-1-pyrroline-5-carboxylate dehydrogenase, putative			PF00171	Aldehyde dehydrogenase family	null	null	GO:0003842;GO:0016491	1-pyrroline-5-carboxylate dehydrogenase activity;oxidoreductase activity	GO:0008152;GO:0055114;GO:0010133	metabolic process;oxidation-reduction process;proline catabolic process to glutamate	null	null	null	null	null	null		755.104	1027.5	1001.31	784.582	699.536	1417.87	670.983	1143.72	555.571	1217.55	853.283	1629.83				0	0	0	0	0	0	0	0
Tb427_100134000	Tb427_100134000.1	Pumilio-family RNA binding repeat, putative	2544	2544	847		-	Tb927.10.12660	pumilio/PUF RNA binding protein 2			PF00806	Pumilio-family RNA binding repeat	null	null	GO:0003723;GO:0005488	RNA binding;binding	null	null	null	null	null	null	null	null		2.25812	6.29795	5.79354	11.3332	9.57516	7.26525	5.41615	6.36251	6.27261	10.2947	10.2224	12.8226				1	0	0	0	0	0	1	1
Tb427_000755700	Tb427_000755700.1	Retrotransposon hot spot protein, putative	762	762	253	RHS	-	-	-			PF07999	Retrotransposon hot spot protein	null	null	null	null	null	null	null	null	null	null	null	null		28.3305	21.9224	18.4658	28.7514	38.578	27.4022	30.9618	39.0711	37.3982	61.9827	67.9047	44.4339				0	0	0	0	0	0	0	0
Tb427_000840300	Tb427_000840300.1	Retrotransposon hot spot protein, putative	1443	1443	480	RHS	-	-	-			PF07999	Retrotransposon hot spot protein	null	null	null	null	null	null	null	null	null	null	null	null		0.916249	1.79338	1.8216	2.29436	2.74299	2.64128	4.02259	5.55596	3.89261	6.85613	5.18692	8.89811				1	1	1	1	1	1	1	1
Tb427_000785700	Tb427_000785700.1	Retrotransposon hot spot protein, putative	1311	1311	436	RHS	-	-	-			PF07999	Retrotransposon hot spot protein	null	null	null	null	null	null	null	null	null	null	null	null		3.43468	3.54455	3.30726	4.16843	6.81616	4.87223	5.48478	5.82153	4.69531	8.27909	7.49474	6.74252				1	0	0	0	0	0	1	1
Tb427_090073100	Tb427_090073100.1	FGGY family of carbohydrate kinases, N-terminal domain/FGGY family of carbohydrate kinases, C-terminal domain containing protein, putative	1539	1539	512		ambiguous	Tb927.9.12550,Tb927.9.12570,Tb927.9.12590,Tb927.9.12610,Tb927.9.12630	glycerol kinase, glycosomal			PF00370;PF02782	FGGY family of carbohydrate kinases, N-terminal domain;FGGY family of carbohydrate kinases, C-terminal domain	null	null	GO:0004370;GO:0016773	glycerol kinase activity;phosphotransferase activity, alcohol group as acceptor	GO:0005975;GO:0006072	carbohydrate metabolic process;glycerol-3-phosphate metabolic process	null	null	null	null	null	null		268.885	312.137	332.864	433.148	364.136	922.93	234.206	257.187	192.613	322.462	208.39	309.905				0	0	0	0	0	0	0	0
Tb427_060038800	Tb427_060038800.1	Reverse transcriptase (RNA-dependent DNA polymerase), putative	1437	1437	478	RHS	-	-	-			PF00078	Reverse transcriptase (RNA-dependent DNA polymerase)	null	null	null	null	null	null	null	null	null	null	null	null		1.14862	1.88525	1.58865	3.54818	4.25653	2.04881	1.46788	1.22342	0.976667	1.35725	0.870876	1.65396				1	1	1	1	0	1	1	1
Tb427_090036700	Tb427_090036700.1	Protein kinase domain/Protein tyrosine kinase, putative	2181	2181	726		-	Tb927.9.6560	NAK family pseudokinase, putative			PF00069	Protein kinase domain	null	null	GO:0005524;GO:0004672	ATP binding;protein kinase activity	GO:0006468	protein phosphorylation	null	null	null	null	null	null		29.3162	56.612	55.1625	79.8316	107.943	74.1068	110.726	87.3249	113.342	224.294	217.84	150.42				0	0	0	0	0	0	0	0
Tb427_100108700	Tb427_100108700.1	hypothetical protein, conserved	1410	1410	469		-	Tb927.10.10200	hypothetical protein, conserved			N/A	N/A	null	null	null	null	null	null	null	null	null	null	null	null		39.3311	42.0969	43.4395	52.8008	93.9779	50.2628	35.8468	45.3807	38.5368	32.9582	91.8987	32.187				0	0	0	0	0	0	0	0
Tb427_110071800	Tb427_110071800.1	Amino acid permease, putative	1524	1524	507	AAT	AAT	Tb927.11.6680	amino acid permease/transporter, putative			PF13520	Amino acid permease	GO:0016020	membrane	GO:0022857	transmembrane transporter activity	GO:0055085	transmembrane transport	null	null	null	null	null	null		172.049	257.988	229.739	311.215	467.659	334.09	255.547	359.622	206.916	260.794	374.593	253.675				0	0	0	0	0	0	0	0
Tb427_080041300	Tb427_080041300.1	BT1 family, putative	1899	1899	632		ambiguous	Tb927.8.3620,Tb927.8.3630,Tb927.8.3650	folate transporter, putative			PF03092	BT1 family	GO:0016021	integral component of membrane	null	null	null	null	null	null	null	null	null	null		112.271	136.373	125.986	152.922	175.995	224.79	100.793	117.279	87.8739	122.19	123.701	169.705				0	0	0	0	0	0	0	0
Tb427_000485900	Tb427_000485900.1	Retrotransposon hot spot protein, putative	2025	2025	674	RHS	-	-	-			PF07999	Retrotransposon hot spot protein	null	null	null	null	null	null	null	null	null	null	null	null		2.65345	5.21916	3.63556	5.04425	6.94753	5.75489	2.45199	4.46509	2.95772	1.51738	4.00224	4.93723				1	0	0	0	0	0	1	1
Tb427_000578900	Tb427_000578900.1	Zinc finger, C3HC4 type (RING finger)/RING-type zinc-finger/zinc-RING finger domain/Ring finger domain/Prokaryotic RING finger family 4, putative	222	222	73	ESAG8	-	Tb09.v4.0108	expression site-associated gene 8 (ESAG8), pseudogene			PF13445	RING-type zinc-finger	null	null	null	null	null	null	null	null	null	null	null	null		1.38599	0.844086	1.26735	2.04375	3.63101	1.91246	1.23451	1.36862	1.36958	1.2874	1.24384	1.67974				1	1	1	1	0	1	1	1
Tb427_000635100	Tb427_000635100.1	Retrotransposon hot spot protein, putative	1731	1731	576	RHS	-	-	-			PF07999	Retrotransposon hot spot protein	null	null	null	null	null	null	null	null	null	null	null	null		0.919191	2.58804	2.58333	4.06975	4.63811	4.10097	4.59156	4.4295	6.47871	8.98659	5.24466	14.9821				1	1	1	0	0	0	1	1
Tb427_070068700	Tb427_070068700.1	WD domain, G-beta repeat, putative	1650	1650	549		-	Tb927.7.6300	WD domain, G-beta repeat, putative			PF00400	WD domain, G-beta repeat	null	null	GO:0005515	protein binding	null	null	null	null	null	null	null	null		2.05134	3.95817	2.93946	5.6196	6.02167	4.20619	4.0614	2.92084	3.60977	4.07176	4.03301	6.8165				1	0	1	0	0	0	1	1
Tb427_110016800	Tb427_110016800.1	hypothetical protein, conserved	1347	1347	448		-	Tb927.11.1230	hypothetical protein, conserved			N/A	N/A	null	null	null	null	null	null	null	null	null	null	null	null		7.0485	13.5351	13.6663	15.0737	17.3822	18.1236	26.8251	28.828	28.9167	66.3013	66.8289	45.5173				0	0	0	0	0	0	0	0
Tb427_080059300	Tb427_080059300.1	Protein tyrosine kinase/Protein kinase domain containing protein, putative	1395	1395	464		-	Tb927.8.5390	cdc2-related protein kinase 4, putative	CRK4		PF00069	Protein kinase domain	null	null	GO:0005524;GO:0004672	ATP binding;protein kinase activity	GO:0006468	protein phosphorylation	null	null	null	null	null	null		17.5787	28.8601	26.9881	31.6464	43.3243	46.2066	35.9614	32.9578	35.2323	53.1026	59.363	51.6517				0	0	0	0	0	0	0	0
Tb427_100099400	Tb427_100099400.1	hypothetical protein, conserved	666	666	221		-	Tb927.10.9220	hypothetical protein, conserved			N/A	N/A	null	null	null	null	null	null	null	null	null	null	null	null		7.32352	14.813	15.2602	25.9258	30.1174	16.5294	28.2021	18.9714	26.6725	41.4389	56.8346	33.7877				0	0	0	0	0	0	0	0
Tb427_000675500	Tb427_000675500.1	Retrotransposon hot spot protein, putative	1371	1371	456	RHS	-	-	-			PF07999	Retrotransposon hot spot protein	null	null	null	null	null	null	null	null	null	null	null	null		1.98957	2.51739	2.22848	3.83716	4.21081	2.92349	2.4998	2.34285	2.60378	4.40478	4.26445	4.1918				1	1	1	1	0	1	1	1
Tb427_070065500	Tb427_070065500.1	Major Facilitator Superfamily/Nodulin-like, putative	1818	1818	605	PAD	ambiguous	Tb927.7.5930,Tb927.7.5940,Tb927.7.5950,Tb927.7.5960,Tb927.7.5970,Tb927.7.5980,Tb927.7.5990,Tb927.7.6000	Protein Associated with Differentiation 1			PF07690	Major Facilitator Superfamily	GO:0016021	integral component of membrane	null	null	GO:0055085	transmembrane transport	null	null	null	null	null	null		372.921	503.733	576.496	681.659	754.888	890.255	228.823	237.909	271.311	405.824	444.297	530.553				0	0	0	0	0	0	0	0
Tb427_110054100	Tb427_110054100.1	hypothetical protein, conserved	1683	1683	560		-	Tb927.11.4900	WD40/YVTN repeat-like-containing protein			PF00400	WD domain, G-beta repeat	null	null	GO:0005515	protein binding	null	null	null	null	null	null	null	null		151.18	182.197	185.135	276.657	431.196	241.162	204.111	134.87	238.112	270.884	393.157	273.83				0	0	0	0	0	0	0	0
Tb427_110107600	Tb427_110107600.1	Ubiquitin-2 like Rad60 SUMO-like/Ubiquitin family/Ubiquitin-like domain containing protein, putative	6618	6618	2205		ambiguous	Tb927.11.13003,Tb927.11.13007,Tb927.11.9920	ubiquitin-60S ribosomal protein L40			PF00240	Ubiquitin family	null	null	GO:0005515	protein binding	null	null	null	null	null	null	null	null		1155.88	1166.54	1130.35	1088.12	721.899	1074.43	480.779	659.661	460.042	1086.5	1147.71	1079.63				0	0	0	0	0	0	0	0
Tb427_090024400	Tb427_090024400.1	hypothetical protein, conserved	3945	3945	1314		-	Tb927.9.4080	Stumpy formation signalling pathway protein, putative			N/A	N/A	null	null	GO:0008270	zinc ion binding	null	null	null	null	null	null	null	null		5.17482	13.1364	13.724	19.852	22.4292	15.389	20.5285	26.769	21.1456	38.007	36.5971	40.9567				0	0	0	0	0	0	0	0
Tb427_020019800	Tb427_020019800.1	Dual specificity phosphatase, catalytic domain containing protein, putative	3129	3129	1042		-	Tb927.2.4280	kinetoplastid-specific dual specificity phosphatase, putative			PF00782	Dual specificity phosphatase, catalytic domain	null	null	GO:0016791;GO:0008138	phosphatase activity;protein tyrosine/serine/threonine phosphatase activity	GO:0016311;GO:0006470	dephosphorylation;protein dephosphorylation	null	null	null	null	null	null		29.8774	58.9902	61.3474	72.3345	96.2184	70.2526	56.9637	48.5437	64.6091	147.122	139.32	100.112				0	0	0	0	0	0	0	0
Tb427_060014600	Tb427_060014600.1	hypothetical protein, conserved	1479	1479	492		-	Tb927.6.1100	hypothetical protein, conserved			N/A	N/A	null	null	null	null	null	null	null	null	null	null	null	null		24.6743	33.2422	36.2006	46.9021	58.025	50.3358	47.7006	41.1432	58.5458	79.2653	119.395	80.8559				0	0	0	0	0	0	0	0
Tb427_100163200	Tb427_100163200.1	EAP30/Vps36 family, putative	1350	1350	449		-	Tb927.10.15460	EAP30/Vps36 family, putative			PF04157	EAP30/Vps36 family	null	null	null	null	null	null	null	null	null	null	null	null		62.9044	70.5461	69.6973	103.85	143.783	91.2303	99.6742	70.3085	91.3861	154.097	174.996	102.483				0	0	0	0	0	0	0	0
Tb427_100018000	Tb427_100018000.1	tRNA synthetases class I (I, L, M and V)/tRNA synthetases class I (M), putative	2322	2322	773		-	Tb927.10.1500	methionyl-tRNA synthetase, putative	MetRS		PF09334	tRNA synthetases class I (M)	GO:0005737	cytoplasm	GO:0005524;GO:0004812;GO:0004825;GO:0000166	ATP binding;aminoacyl-tRNA ligase activity;methionine-tRNA ligase activity;nucleotide binding	GO:0006431;GO:0006418	methionyl-tRNA aminoacylation;tRNA aminoacylation for protein translation	null	null	null	null	null	null		300.618	417.693	491.353	742.715	619.015	722.281	254.266	384.936	230.26	470.43	443.819	403.088				0	0	0	0	0	0	0	0
Tb427_000826900	Tb427_000826900.1	hypothetical protein	327	327	108	HYPc	-	-	-			N/A	N/A	null	null	null	null	null	null	null	null	null	null	null	null		11.4786	8.38027	4.71434	6.59984	4.96143	8.45405	8.56255	15.8726	7.2565	10.9426	7.16201	18.6521				0	0	0	0	0	0	0	0
Tb427_110064600	Tb427_110064600.1	hypothetical protein, conserved	324	324	107		-	Tb927.11.5950,Tb927.11.5960	hypothetical protein, conserved	HYPc		N/A	N/A	null	null	null	null	null	null	null	null	null	null	null	null		370.688	277.269	275.619	356.047	350.071	352.625	264.204	323.431	248.214	407.435	546.186	407.267				0	0	0	0	0	0	0	0
Tb427_100109200	Tb427_100109200.1	Procyclic acidic repetitive protein (PARP), putative	378	378	125		-	-	-			PF05887	Procyclic acidic repetitive protein (PARP)	GO:0016020	membrane	null	null	null	null	null	null	null	null	null	null		181.736	134.274	144.097	144.49	190.44	183.816	580.619	573.198	339.799	491.562	669.794	618.109				0	0	0	0	0	0	0	0
Tb427_010020000	Tb427_010020000.1	hypothetical protein, conserved	2022	2022	673		-	Tb927.1.2600	pumilio/PUF RNA binding protein 9	PUF9		N/A	N/A	null	null	GO:0003723;GO:0005488	RNA binding;binding	null	null	null	null	null	null	null	null		10.014	23.0786	20.2413	23.7139	29.8656	20.4493	35.719	69.3975	35.4139	67.212	62.873	75.1569				0	0	0	0	0	0	0	0
Tb427_070052900	Tb427_070052900.1	Pumilio-family RNA binding repeat, putative	1293	1293	430		-	Tb927.7.4730	pumilio/PUF RNA binding protein 5			PF00806	Pumilio-family RNA binding repeat	null	null	GO:0003723;GO:0005488	RNA binding;binding	null	null	null	null	null	null	null	null		13.2587	24.9387	22.7826	31.978	40.351	31.2819	34.858	24.0454	29.9955	64.7233	61.8388	34.7719				0	0	0	0	0	0	0	0
Tb427_050009100	Tb427_050009100.1	hypothetical protein, conserved	774	774	257		-	Tb927.5.480	hypothetical protein, conserved			N/A	N/A	null	null	null	null	null	null	null	null	null	null	null	null		11.0782	18.1274	18.3118	19.853	24.4657	21.8971	37.54	31.0425	38.2885	54.9301	65.2211	81.2886				0	0	0	0	0	0	0	0
Tb427_080010000	Tb427_080010000.1	Phosphoglucomutase/phosphomannomutase, alpha/beta/alpha domain I/Phosphoglucomutase/phosphomannomutase, C-terminal domain containing protein, putative	1809	1809	602		-	Tb927.8.980	phosphoacetylglucosamine mutase	PAGM		PF00408;PF02878	Phosphoglucomutase/phosphomannomutase, C-terminal domain;Phosphoglucomutase/phosphomannomutase, alpha/beta/alpha domain I	null	null	GO:0016868;GO:0004610	intramolecular transferase activity, phosphotransferases;phosphoacetylglucosamine mutase activity	GO:0005975;GO:0071704	carbohydrate metabolic process;organic substance metabolic process	null	null	null	null	null	null		158.535	197.754	207.283	265.743	289.771	363.785	220.797	307.983	199.219	385.546	357.067	278.379				0	0	0	0	0	0	0	0
Tb427_000485800	Tb427_000485800.1	Retrotransposon hot spot protein, putative	972	972	323	RHS	-	-	-			PF07999	Retrotransposon hot spot protein	null	null	null	null	null	null	null	null	null	null	null	null		1.33246	2.88157	2.77318	3.4602	4.07595	3.42875	3.84792	4.22903	4.42172	7.94863	6.11554	9.9064				1	1	1	1	0	1	1	1
Tb427_080084800	Tb427_080084800.1	hypothetical protein, conserved	2967	2967	988		-	Tb927.8.7850	hypothetical protein, conserved			N/A	N/A	null	null	null	null	null	null	null	null	null	null	null	null		29.928	70.72	69.0403	64.8471	107.055	78.0185	79.5911	84.9923	88.9032	182.65	179.047	145.258				0	0	0	0	0	0	0	0
Tb427_110168600	Tb427_110168600.1	Protein tyrosine kinase/Protein kinase domain/PH domain containing protein, putative	1722	1722	573		-	Tb927.11.15010	Serine/threonine-protein kinase NEK21, putative	NEK21		PF00069;PF00169	Protein kinase domain;PH domain	null	null	GO:0005524;GO:0004672	ATP binding;protein kinase activity	GO:0006468	protein phosphorylation	null	null	null	null	null	null		21.2499	39.4026	40.6429	48.6989	72.8521	53.9233	56.5817	60.5057	68.5728	111.548	105.949	113.935				0	0	0	0	0	0	0	0
Tb427_000704600	Tb427_000704600.1	Retrotransposon hot spot protein, putative	1521	1521	506	RHS	-	-	-			PF07999	Retrotransposon hot spot protein	null	null	null	null	null	null	null	null	null	null	null	null		52.9821	47.7433	43.5728	67.4877	73.7636	57.7256	55.4514	72.6645	62.6164	93.9488	116.874	90.1626				0	0	0	0	0	0	0	0
Tb427_080009100	Tb427_080009100.1	ADP-ribosylation factor family/Ras of Complex, Roc, domain of DAPkinase/Gtr1/RagA G protein conserved region/Ras family/Signal recognition particle receptor beta subunit, putative	627	627	208		-	Tb927.8.890	Ras-related protein Rab1A	Rab1A		PF00071	Ras family	null	null	GO:0005525;GO:0003924	GTP binding;GTPase activity	null	null	null	null	null	null	null	null		109.211	97.5054	92.2648	105.007	110.256	128.293	79.7303	93.8574	67.4294	120.317	137.64	114.407				0	0	0	0	0	0	0	0
Tb427_080072000	Tb427_080072000.1	hypothetical protein, conserved	675	675	224		-	Tb927.8.6570	hypothetical protein, conserved			N/A	N/A	null	null	null	null	null	null	null	null	null	null	null	null		6.93526	9.26679	9.3225	8.15308	14.2297	10.533	9.53956	10.5072	9.53325	19.3764	18.1701	16.7711				0	0	0	0	0	0	0	0
Tb427_010016000	Tb427_010016000.1	Domain of unknown function (DUF1935)/Calpain family cysteine protease, putative	2049	2049	682		-	Tb927.1.2110	Calpain-like protein 1.2	CALP1.2		PF00648;PF09149	Calpain family cysteine protease;Domain of unknown function (DUF1935)	GO:0005622	intracellular	GO:0004198	calcium-dependent cysteine-type endopeptidase activity	GO:0006508	proteolysis	null	null	null	null	null	null		28.1063	50.4735	48.7361	77.1204	118.542	69.0131	109.672	69.1211	94.9701	125.509	141.807	92.8713				0	0	0	0	0	0	0	0
Tb427_070069100	Tb427_070069100.1	hypothetical protein, conserved	1329	1329	442		-	Tb927.7.6340	hypothetical protein, conserved			N/A	N/A	null	null	null	null	null	null	null	null	null	null	null	null		9.41898	15.7391	14.3862	15.4194	15.6938	17.8113	17.8597	20.348	17.8436	43.4666	36.2654	34.8773				0	0	0	0	0	0	0	0
Tb427_030054300	Tb427_030054300.1	PSP1 C-terminal conserved region containing protein, putative	1596	1596	531		-	Tb927.3.5080	PSP1 C-terminal conserved region, putative			PF04468	PSP1 C-terminal conserved region	null	null	null	null	null	null	null	null	null	null	null	null		7.30764	21.9594	20.7414	15.9655	25.5494	25.7395	21.8615	13.6402	20.048	42.1664	41.7585	35.1967				0	0	0	0	0	0	0	0
Tb427_000689400	Tb427_000689400.1	Retrotransposon hot spot protein, putative	1002	1002	333	RHS	-	-	-			PF07999	Retrotransposon hot spot protein	null	null	null	null	null	null	null	null	null	null	null	null		2.1687	2.4382	1.98236	3.26259	4.00841	2.40795	1.14316	2.20562	1.04979	0.693779	2.04372	1.17812				1	1	1	1	0	1	1	1
Tb427_100123900	Tb427_100123900.1	PSP1 C-terminal conserved region containing protein, putative	1905	1905	634		-	Tb927.10.11630	PSP1 C-terminal conserved region, putative			PF04468	PSP1 C-terminal conserved region	null	null	null	null	null	null	null	null	null	null	null	null		8.08329	18.0631	19.5915	21.0787	28.648	20.9921	19.3721	18.5058	21.0303	31.8354	33.7592	45.4669				0	0	0	0	0	0	0	0
Tb427_000173600	Tb427_000173600.1	Trypanosome variant surface glycoprotein (A-type), putative	1395	1395	464	VSG	-	-	-			PF00913	Trypanosome variant surface glycoprotein (A-type)	null	null	null	null	GO:0020012	evasion or tolerance of host immune response	null	null	null	null	null	null		13.4658	12.2835	13.2951	5.60367	15.432	22.5194	2.70665	2.84871	2.38964	2.65614	2.20275	6.03128				0	0	0	0	0	0	1	1
Tb427_070072800	Tb427_070072800.1	Protein kinase domain/Protein tyrosine kinase, putative	2715	2715	904		-	Tb927.7.6680	STE/STE11 serine/threonine-protein kinase, putative			PF00069	Protein kinase domain	null	null	GO:0005524;GO:0004672	ATP binding;protein kinase activity	GO:0006468	protein phosphorylation	null	null	null	null	null	null		14.2947	34.0244	35.6381	37.089	47.8654	41.969	34.609	39.8205	39.4773	110.952	85.8144	63.1151				0	0	0	0	0	0	0	0
Tb427_000819600	Tb427_000819600.1	Retrotransposon hot spot protein, putative	1518	1518	505	RHS	-	-	-			PF07999	Retrotransposon hot spot protein	null	null	null	null	null	null	null	null	null	null	null	null		36.1105	35.771	30.1004	43.9604	53.5064	38.8837	33.952	48.1708	36.8574	58.043	61.9624	56.4096				0	0	0	0	0	0	0	0
Tb427_100091400	Tb427_100091400.1	Sugar (and other) transporter/Major Facilitator Superfamily, putative	1584	1584	527	GluT	ambiguous	Tb927.10.8440,Tb927.10.8450,Tb927.10.8460,Tb927.10.8470,Tb927.10.8480,Tb927.10.8490,Tb927.10.8500,Tb927.10.8510,Tb927.10.8520,Tb927.10.8530	glucose transporter 1B			PF00083	Sugar (and other) transporter	GO:0016021;GO:0016020	integral component of membrane;membrane	GO:0022857	transmembrane transporter activity	GO:0055085	transmembrane transport	null	null	null	null	null	null		62.2132	70.8422	83.3704	76.5703	91.8959	126.288	51.212	40.8065	53.7058	114.634	106.383	90.3279				0	0	0	0	0	0	0	0
Tb427_090039900	Tb427_090039900.1	GRAM domain containing protein, putative	888	888	295		-	-	-			PF02893	GRAM domain	null	null	null	null	null	null	null	null	null	null	null	null		110.562	108.664	100.51	133.585	157.782	171.232	132.119	160.157	113.268	203.178	187.347	151.93				0	0	0	0	0	0	0	0
Tb427_100106800	Tb427_100106800.1	hypothetical protein, conserved	1224	1224	407		-	Tb927.10.10000	hypothetical protein, conserved			N/A	N/A	null	null	null	null	null	null	null	null	null	null	null	null		134.781	177.585	196.822	314.206	275.979	346.376	136.299	170.942	186.039	210.744	270.841	307.019				0	0	0	0	0	0	0	0
Tb427_080042600	Tb427_080042600.1	Protein kinase domain/Protein tyrosine kinase/Haspin like kinase domain containing protein, putative	1230	1230	409		-	Tb927.8.3770	Mitogen-activated protein kinase 10, putative	MPK10		PF00069;PF12330	Protein kinase domain;Haspin like kinase domain	null	null	GO:0005524;GO:0004672	ATP binding;protein kinase activity	GO:0006468	protein phosphorylation	null	null	null	null	null	null		14.9697	23.8112	24.7679	31.4974	44.0264	33.4393	18.6124	23.9971	23.8466	34.3307	40.9388	33.9261				0	0	0	0	0	0	0	0
Tb427_000272900	Tb427_000272900.1	hypothetical protein, conserved	327	327	108	HYPc	-	-	-			N/A	N/A	null	null	null	null	null	null	null	null	null	null	null	null		15.1827	9.50084	7.40916	11.9315	8.021	12.4411	11.5603	12.1105	12.2977	23.9186	19.2662	23.8286				0	0	0	0	0	0	0	0
Tb427_040021100	Tb427_040021100.1	hypothetical protein, conserved	921	921	306		-	Tb927.4.1880	hypothetical protein, conserved			N/A	N/A	null	null	null	null	null	null	null	null	null	null	null	null		7.36235	16.6311	16.8092	17.767	24.345	17.2564	15.4082	14.9335	15.4041	29.4736	32.3663	26.0089				0	0	0	0	0	0	0	0
Tb427_100136100	Tb427_100136100.1	Aminoacyl-tRNA editing domain/tRNA synthetase class II core domain (G, H, P, S and T)/Anticodon binding domain/Prolyl-tRNA synthetase, C-terminal, putative	2148	2148	715		-	Tb927.10.12890	bifunctional aminoacyl-tRNA synthetase, putative			PF00587;PF03129;PF04073;PF09180	tRNA synthetase class II core domain (G, H, P, S and T);Anticodon binding domain;Aminoacyl-tRNA editing domain;Prolyl-tRNA synthetase, C-terminal	GO:0005737	cytoplasm	GO:0005524;GO:0002161;GO:0004812;GO:0000166;GO:0004827	ATP binding;aminoacyl-tRNA editing activity;aminoacyl-tRNA ligase activity;nucleotide binding;proline-tRNA ligase activity	GO:0006433;GO:0006418	prolyl-tRNA aminoacylation;tRNA aminoacylation for protein translation	null	null	null	null	null	null		418.948	542.652	494.59	493.73	678.229	826.579	441.345	574.242	380.312	458.452	486.053	736.308				0	0	0	0	0	0	0	0
Tb427_090049000	Tb427_090049000.1	Fructose-1-6-bisphosphatase, N-terminal domain containing protein, putative	1053	1053	350		-	Tb927.9.8720	fructose-1,6-bisphosphatase	FBPase		PF00316	Fructose-1-6-bisphosphatase, N-terminal domain	null	null	GO:0042132;GO:0016791	fructose 1,6-bisphosphate 1-phosphatase activity;phosphatase activity	GO:0005975	carbohydrate metabolic process	null	null	null	null	null	null		183.858	176.846	155.036	208.106	188.329	254.476	250.057	322.124	205.036	378.162	360.287	336.26				0	0	0	0	0	0	0	0
Tb427_070032600	Tb427_070032600.1	hypothetical protein, conserved	1041	1041	346		-	Tb927.7.2810	hypothetical protein, conserved			N/A	N/A	null	null	null	null	null	null	null	null	null	null	null	null		32.3129	37.9642	35.073	44.2911	53.9669	52.1752	99.0305	107.337	90.5898	165.817	159.574	130.965				0	0	0	0	0	0	0	0
Tb427_040009000	Tb427_040009000.1	hypothetical protein, conserved	828	828	275		-	-	-			N/A	N/A	null	null	null	null	null	null	null	null	null	null	null	null		1.88927	3.92646	3.99339	3.53695	6.03861	3.84165	6.83006	5.11006	6.16534	15.3438	11.0213	12.1208				1	0	0	1	0	1	1	1
Tb427_000678800	Tb427_000678800.1	Retrotransposon hot spot protein, putative	1740	1740	579	RHS	-	-	-			PF07999	Retrotransposon hot spot protein	null	null	null	null	null	null	null	null	null	null	null	null		2.82464	4.6673	3.85812	3.96768	4.89296	5.37749	7.74033	8.49038	7.19865	15.6574	10.5811	15.0331				1	0	0	0	0	0	0	0
Tb427_000827200	Tb427_000827200.1	Retrotransposon hot spot protein, putative	1512	1512	503	RHS	-	-	-			PF07999	Retrotransposon hot spot protein	null	null	null	null	null	null	null	null	null	null	null	null		41.0606	36.7612	33.3191	47.2812	54.1539	50.4619	41.0377	50.4163	44.2963	78.7141	73.7031	62.6931				0	0	0	0	0	0	0	0
Tb427_000173500	Tb427_000173500.1	hypothetical protein, conserved	576	576	191		-	Tb927.11.19810	hypothetical protein			N/A	N/A	null	null	null	null	null	null	null	null	null	null	null	null		5.7531	5.14086	4.89506	26.5813	3.7473	6.78727	2.63944	0.674003	1.13134	2.22839	0.746398	3.85439				0	0	0	0	0	0	1	1
Tb427_000174800	Tb427_000174800.1	hypothetical protein, conserved	1113	1113	370	ESAG11	-	-	-			N/A	N/A	null	null	null	null	null	null	null	null	null	null	null	null		1.05773	0.145019	0.367591	0.958832	1.20206	0.431681	1.39782	0.311475	4.82829	0.358213	7.20603	1.35915				1	1	1	1	1	1	1	1
Tb427_000749500	Tb427_000749500.1	hypothetical protein	621	621	206	VSG	-	-	-			N/A	N/A	null	null	null	null	null	null	null	null	null	null	null	null		2.18606	2.14795	2.19302	3.96298	5.73572	2.07865	1.08209	1.96533	0.952963	0.489313	1.43789	1.09125				1	1	1	0	0	1	1	1
Tb427_110187700	Tb427_110187700.1	Protein kinase domain/Protein tyrosine kinase, putative	1974	1974	657		-	Tb927.11.16790	mitogen-activated protein kinase	ECK1		PF00069	Protein kinase domain	null	null	GO:0005524;GO:0004672	ATP binding;protein kinase activity	GO:0006468	protein phosphorylation	null	null	null	null	null	null		5.0304	5.56235	5.62536	8.76028	7.52059	6.73376	7.11455	3.31568	6.26095	12.1234	10.8363	12.2161				0	0	0	0	0	0	0	1
Tb427_110075200	Tb427_110075200.1	Pterin 4 alpha carbinolamine dehydratase, putative	342	342	113		-	Tb927.11.7040	pterin-4-alpha-carbinolamine dehydratase, putative			PF01329	Pterin 4 alpha carbinolamine dehydratase	null	null	GO:0008124	4-alpha-hydroxytetrahydrobiopterin dehydratase activity	GO:0006729	tetrahydrobiopterin biosynthetic process	null	null	null	null	null	null		40.0132	30.4521	27.6617	30.9455	42.8454	43.1094	36.2023	35.2819	30.3394	44.4723	52.6771	41.5677				0	0	0	0	0	0	0	0
Tb427_070063800	Tb427_070063800.1	hypothetical protein, conserved	513	513	170		-	Tb927.7.5795	hypothetical protein			N/A	N/A	null	null	null	null	null	null	null	null	null	null	null	null		7.13792	14.8036	14.3535	15.3024	24.7489	18.0899	18.868	15.0023	21.0761	37.0558	33.6456	34.3095				0	0	0	0	0	0	0	0
Tb427_070015000	Tb427_070015000.1	Glutathione peroxidase, putative	501	501	166		-	Tb927.7.1120	trypanothione/tryparedoxin dependent peroxidase 1, cytosolic	TDPX1		PF00255	Glutathione peroxidase	null	null	GO:0004602	glutathione peroxidase activity	GO:0055114;GO:0006979	oxidation-reduction process;response to oxidative stress	null	null	null	null	null	null		173.13	122.714	112.021	79.2072	95.0182	162.198	72.8681	78.6977	49.2954	77.5316	94.4735	98.3023				0	0	0	0	0	0	0	0
Tb427_100091500	Tb427_100091500.1	Sugar (and other) transporter/Major Facilitator Superfamily, putative	1584	1584	527	GluT	ambiguous	Tb927.10.8440,Tb927.10.8450,Tb927.10.8460,Tb927.10.8470,Tb927.10.8480,Tb927.10.8490,Tb927.10.8500,Tb927.10.8510,Tb927.10.8520,Tb927.10.8530	glucose transporter 1B			PF00083	Sugar (and other) transporter	GO:0016021;GO:0016020	integral component of membrane;membrane	GO:0022857	transmembrane transporter activity	GO:0055085	transmembrane transport	null	null	null	null	null	null		65.7296	74.3021	84.2366	77.6894	96.2919	126.464	57.2288	38.6163	56.5575	114.929	111.07	89.5416				0	0	0	0	0	0	0	0
Tb427_070050200	Tb427_070050200.1	Protein similar to CwfJ C-terminus 1/Scavenger mRNA decapping enzyme C-term binding/HIT domain containing protein, putative	426	426	141		-	Tb927.7.4480	adenosine 5'-monophosphoramidase, putative			PF01230	HIT domain	null	null	GO:0003824	catalytic activity	null	null	null	null	null	null	null	null		87.0596	99.9557	100.41	123.647	163.996	137.577	61.8261	70.0312	55.8496	90.3437	92.7488	84.9585				0	0	0	0	0	0	0	0
Tb427_100091300	Tb427_100091300.1	Sugar (and other) transporter/Major Facilitator Superfamily, putative	1584	1584	527	GluT	ambiguous	Tb927.10.8440,Tb927.10.8450,Tb927.10.8460,Tb927.10.8470,Tb927.10.8480,Tb927.10.8490,Tb927.10.8500,Tb927.10.8510,Tb927.10.8520,Tb927.10.8530	glucose transporter 1B			PF00083	Sugar (and other) transporter	GO:0016021;GO:0016020	integral component of membrane;membrane	GO:0022857	transmembrane transporter activity	GO:0055085	transmembrane transport	null	null	null	null	null	null		64.7963	72.3602	82.8097	78.6705	95.8326	126.231	54.3295	38.9934	57.1621	113.785	106.908	92.9705				0	0	0	0	0	0	0	0
Tb427_060036800	Tb427_060036800.1	hypothetical protein, conserved	1446	1446	481		-	Tb927.6.3170	hypothetical protein, conserved			N/A	N/A	null	null	null	null	null	null	null	null	null	null	null	null		60.1821	65.1268	67.9676	97.3597	104.944	82.7693	108.619	97.2349	116.074	259.87	252.055	143.523				0	0	0	0	0	0	0	0
Tb427_110103100	Tb427_110103100.1	Zinc knuckle, putative	1551	1551	516		-	Tb927.11.9510	nucleic acid binding protein, putative			PF00098	Zinc knuckle	null	null	GO:0003676;GO:0008270	nucleic acid binding;zinc ion binding	null	null	null	null	null	null	null	null		70.3829	79.1228	84.8647	119.74	132.885	118.49	74.5049	58.0706	74.2243	94.6914	137.761	99.8778				0	0	0	0	0	0	0	0
Tb427_000753300	Tb427_000753300.1	hypothetical protein, conserved	450	450	149		-	-	-			N/A	N/A	null	null	null	null	null	null	null	null	null	null	null	null		39.4808	23.0843	30.4886	219.192	21.2569	40.4802	15.1716	5.06837	7.47345	11.5735	6.0488	24.8728				0	0	0	0	0	0	0	1
Tb427_100029900	Tb427_100029900.1	lactate/malate dehydrogenase, NAD binding domain/lactate/malate dehydrogenase, alpha/beta C-terminal domain containing protein, putative	957	957	318		TCACyc, ambiguous	Tb927.10.2560	mitochondrial malate dehydrogenase	mMDH		PF00056;PF02866	lactate/malate dehydrogenase, NAD binding domain;lactate/malate dehydrogenase, alpha/beta C-terminal domain	null	null	GO:0030060;GO:0003824;GO:0016491;GO:0016616	L-malate dehydrogenase activity;catalytic activity;oxidoreductase activity;oxidoreductase activity, acting on the CH-OH group of donors, NAD or NADP as acceptor	GO:0005975;GO:0019752;GO:0055114;GO:0006099	carbohydrate metabolic process;carboxylic acid metabolic process;oxidation-reduction process;tricarboxylic acid cycle	null	null	null	null	null	null		469.467	573.497	641.095	560.796	560.639	965.136	246.393	395.926	253.729	467.98	464.417	494.001				0	0	0	0	0	0	0	0
Tb427_100038900	Tb427_100038900.1	hypothetical protein, conserved	1362	1362	453		-	Tb927.10.3400	hypothetical protein, conserved			N/A	N/A	null	null	null	null	null	null	null	null	null	null	null	null		1.18774	2.42049	2.87469	3.35396	2.37789	2.74007	1.73959	1.78032	2.15301	5.25518	3.44517	5.97355				1	1	1	1	1	1	1	1
Tb427_000311800	Tb427_000311800.1	Trypanosomal VSG domain containing protein, putative	1092	1092	363	VSG	-	Tb927.3.5810	expression site-associated gene 2 (ESAG2) (pseudogene)			PF13206	Trypanosomal VSG domain	null	null	null	null	null	null	null	null	null	null	null	null		1.34011	0.521019	0.479928	1.35093	1.42906	0.660127	3.05599	0.490397	4.38395	0.660924	7.16532	0.724134				1	1	1	1	1	1	1	1
Tb427_100091600	Tb427_100091600.1	Sugar (and other) transporter/Major Facilitator Superfamily, putative	1584	1584	527	GluT	ambiguous	Tb927.10.8440,Tb927.10.8450,Tb927.10.8460,Tb927.10.8470,Tb927.10.8480,Tb927.10.8490,Tb927.10.8500,Tb927.10.8510,Tb927.10.8520,Tb927.10.8530	glucose transporter 1B			PF00083	Sugar (and other) transporter	GO:0016021;GO:0016020	integral component of membrane;membrane	GO:0022857	transmembrane transporter activity	GO:0055085	transmembrane transport	null	null	null	null	null	null		64.2169	72.2734	81.1387	76.987	91.5988	132.504	55.3425	39.7545	57.0971	113.885	106.111	87.4908				0	0	0	0	0	0	0	0
Tb427_100063000	Tb427_100063000.1	Kelch motif containing protein, putative	2718	2718	905		-	Tb927.10.5890	Galactose oxidase, central domain containing protein, putative			PF07646	Kelch motif	null	null	GO:0005515	protein binding	null	null	null	null	null	null	null	null		81.7988	93.2727	99.2515	123.517	167.911	121.397	108.041	111.452	117.359	180.768	244.751	134.539				0	0	0	0	0	0	0	0
Tb427_110042900	Tb427_110042900.1	Ring finger domain containing protein, putative	1383	1383	460		-	Tb927.11.3720	Ring finger domain containing protein, putative			PF13639	Ring finger domain	null	null	null	null	null	null	null	null	null	null	null	null		2.07781	3.49796	3.41365	4.71454	5.22649	4.32787	4.67771	3.55643	4.68447	10.1215	6.462	9.17554				1	0	0	0	0	0	1	1
Tb427_000759500	Tb427_000759500.1	Retrotransposon hot spot protein, putative	1461	1461	486	RHS	-	-	-			PF07999	Retrotransposon hot spot protein	null	null	null	null	null	null	null	null	null	null	null	null		0.520335	1.08447	1.21469	1.6621	2.25047	1.75065	2.44299	3.80093	3.23855	5.45996	2.85401	6.33954				1	1	1	1	1	1	1	1
Tb427_000106600	Tb427_000106600.1	Trypanosome variant surface glycoprotein C-terminal domain containing protein, putative	1551	1551	516	VSG	-	-	-			PF10659	Trypanosome variant surface glycoprotein C-terminal domain	null	null	null	null	null	null	null	null	null	null	null	null		52.4539	53.7442	52.8081	44.0144	58.718	80.2674	10.1275	14.4562	7.62853	12.2239	10.9068	15.7611				0	0	0	0	0	0	0	0
Tb427_100138000	Tb427_100138000.1	PhoD-like phosphatase, putative	1764	1764	587		-	Tb927.10.13090	PhoD-like phosphatase, putative			PF09423	PhoD-like phosphatase	null	null	null	null	null	null	null	null	null	null	null	null		27.1866	34.3973	35.4349	45.1288	66.2442	40.4923	67.7875	37.8931	53.2125	95.1941	116.217	49.5612				0	0	0	0	0	0	0	0
Tb427_080072800	Tb427_080072800.1	RNA recognition motif. (a.k.a. RRM, RBD, or RNP domain), putative	2001	2001	666		-	Tb927.8.6650	RNA-binding protein, putative	DRBD13		PF00076	RNA recognition motif. (a.k.a. RRM, RBD, or RNP domain)	null	null	GO:0003676	nucleic acid binding	null	null	null	null	null	null	null	null		3.22614	8.44677	8.88229	11.093	12.7738	10.4059	14.337	17.777	14.5946	31.651	23.3153	27.998				1	0	0	0	0	0	0	0
Tb427_060011600	Tb427_060011600.1	Pumilio-family RNA binding repeat, putative	3099	3099	1032		-	Tb927.6.820	Pumilio homology domain family member 4	PUF4		PF00806	Pumilio-family RNA binding repeat	null	null	GO:0003723;GO:0005488	RNA binding;binding	null	null	null	null	null	null	null	null		3.34615	6.78703	7.38941	10.7983	8.02727	8.61381	5.69069	5.25291	4.80539	11.3155	8.42525	10.1508				1	0	0	0	0	0	1	1
Tb427_050010800	Tb427_050010800.1	Invariant surface glycoprotein, putative	1287	1287	428		-	Tb927.5.610	acidic phosphatase, putative			PF11727	Invariant surface glycoprotein	null	null	null	null	null	null	null	null	null	null	null	null		25.5529	36.6555	40.5597	44.0507	57.7334	55.2297	75.8748	39.1498	68.1108	111.34	137.167	89.7568				0	0	0	0	0	0	0	0
Tb427_000286900	Tb427_000286900.1	Retrotransposon hot spot protein, putative	1515	1515	504	RHS	-	-	-			PF07999	Retrotransposon hot spot protein	null	null	null	null	null	null	null	null	null	null	null	null		46.5346	43.3087	39.5665	51.2102	63.098	60.2789	30.753	47.8664	37.4139	40.7987	57.9862	53.9435				0	0	0	0	0	0	0	0
Tb427_080056400	Tb427_080056400.1	hypothetical protein, conserved	3567	3567	1188		-	Tb927.8.5110	hypothetical protein, conserved			N/A	N/A	null	null	null	null	null	null	null	null	null	null	null	null		6.44434	16.25	19.2027	32.3056	55.8724	21.6229	26.3082	18.4833	31.0665	37.0768	29.5625	34.8453				0	0	0	0	0	0	0	0
Tb427_080065900	Tb427_080065900.1	Ribosomal protein L41, putative	105	105	34		ambiguous	Tb927.8.6033,Tb927.8.6036,Tb927.8.6038	ribosomal protein L41, putative			PF05162	Ribosomal protein L41	GO:0005840	ribosome	GO:0003735	structural constituent of ribosome	GO:0006412	translation	null	null	null	null	null	null		6.16431	5.57766	4.65042	6.45182	8.50285	6.13383	1.09061	0.762996	1.25749	0.9496	1.64473	2.07824				0	0	0	0	0	0	1	1
Tb427_080007300	Tb427_080007300.1	RNA recognition motif. (a.k.a. RRM, RBD, or RNP domain), putative	4134	4134	1377		-	Tb927.8.710	RNA-binding protein, putative	DRBD17		PF00076	RNA recognition motif. (a.k.a. RRM, RBD, or RNP domain)	null	null	GO:0003676	nucleic acid binding	null	null	null	null	null	null	null	null		162.148	252.861	226.622	259.549	279.858	272.764	212.93	290.506	214.711	338.009	323.795	463.442				0	0	0	0	0	0	0	0
Tb427_000735400	Tb427_000735400.1	hypothetical protein	327	327	108	HYPc	-	-	-			N/A	N/A	null	null	null	null	null	null	null	null	null	null	null	null		12.1477	7.90606	5.11825	5.61098	4.52461	8.44787	6.98627	17.7901	7.99533	9.91673	8.16446	20.3755				0	0	0	0	0	0	1	0
Tb427_070067000	Tb427_070067000.1	hypothetical protein	216	216	71		-	-	-			N/A	N/A	null	null	null	null	null	null	null	null	null	null	null	null		12.4569	8.50823	7.70306	12.8183	14.599	9.33079	3.96484	2.81123	3.30404	4.48995	7.3447	2.54904				0	0	0	0	0	0	1	1
Tb427_000736100	Tb427_000736100.1	hypothetical protein, conserved	318	318	105	HYPc	-	-	-			N/A	N/A	null	null	null	null	null	null	null	null	null	null	null	null		4.79862	5.10695	4.35248	5.99708	6.20433	6.21718	7.61962	9.92597	8.52163	12.5977	17.5728	10.0022				0	0	0	0	0	0	0	0
Tb427_100066300	Tb427_100066300.1	Tetratricopeptide repeat, putative	1836	1836	611		-	Tb927.10.6210	TPR repeat, putative			PF13181	Tetratricopeptide repeat	null	null	GO:0005515	protein binding	null	null	null	null	null	null	null	null		85.2941	95.847	100.799	153.505	164.738	113.045	77.8568	76.5661	81.3165	163.088	175.516	95.5201				0	0	0	0	0	0	0	0
Tb427_110175800	Tb427_110175800.1	hypothetical protein, conserved	2118	2118	705		-	Tb927.11.15730	cyclic nucleotide-binding domain containing protein, putative			N/A	N/A	null	null	null	null	null	null	null	null	null	null	null	null		14.3258	29.8062	29.4825	37.4655	48.6896	37.3517	33.9865	30.5372	37.399	56.1607	62.3604	56.0599				0	0	0	0	0	0	0	0
Tb427_100108600	Tb427_100108600.1	BspA type Leucine rich repeat region (6 copies)/Leucine Rich repeat, putative	2541	2541	846		-	Tb927.10.10190	Leucine-rich repeat domain containing protein			PF13306;PF13516	Leucine rich repeats (6 copies);Leucine Rich repeat	null	null	GO:0005515	protein binding	null	null	null	null	null	null	null	null		113.726	123.096	125.849	135.484	196.598	124.067	102.628	88.8026	111.269	86.7574	317.934	75.1654				0	0	0	0	0	0	0	0
Tb427_030020700	Tb427_030020700.1	Cytidylate kinase, putative	927	927	308		-	Tb927.3.2100	hypothetical protein, conserved			PF02224	Cytidylate kinase	null	null	GO:0005524;GO:0004127	ATP binding;cytidylate kinase activity	GO:0006139	nucleobase-containing compound metabolic process	null	null	null	null	null	null		89.1	114.09	110.258	120.491	138.347	144.874	99.3069	131.398	99.0467	145.916	154.973	192.386				0	0	0	0	0	0	0	0
Tb427_100026700	Tb427_100026700.1	B domain of TMEM189, localisation domain containing protein, putative	900	900	299		-	Tb927.10.2250	ubiquitin-conjugating enzyme variant Kua homologue, putative			PF10520	B domain of TMEM189, localisation domain	null	null	null	null	null	null	null	null	null	null	null	null		33.0523	52.766	50.958	60.7719	83.6533	71.102	113.759	62.5525	85.385	146.72	127.697	131.731				0	0	0	0	0	0	0	0
Tb427_050029900	Tb427_050029900.1	hypothetical protein, conserved	2262	2262	753		-	Tb927.5.2360	hypothetical protein, conserved			N/A	N/A	null	null	null	null	null	null	null	null	null	null	null	null		5.10982	9.70929	9.5493	9.06022	14.0348	10.8615	10.8668	9.49787	9.87514	19.3827	18.7802	15.4237				0	0	0	0	0	0	0	0
Tb427_000304300	Tb427_000304300.1	Trypanosome variant surface glycoprotein (A-type), putative	1479	1479	492	VSG	-	-	-			PF00913	Trypanosome variant surface glycoprotein (A-type)	null	null	null	null	GO:0020012	evasion or tolerance of host immune response	null	null	null	null	null	null		14.1682	17.074	17.596	13.1456	19.4922	26.4419	9.46193	7.68148	6.14244	10.325	8.19239	13.0311				0	0	0	0	0	0	0	0
Tb427_080029400	Tb427_080029400.1	hypothetical protein, conserved	2505	2505	834		-	Tb927.8.2620	SUMO-interacting motif-containing protein			PF14646	MYCBP-associated protein family	null	null	null	null	null	null	null	null	null	null	null	null		108.415	131.226	134.545	187.08	225.437	171.594	290.81	185.667	283.156	584.698	558.932	319.339				0	0	0	0	0	0	0	0
Tb427_110085400	Tb427_110085400.1	hypothetical protein, conserved	1644	1644	547		-	Tb927.11.7820	endonuclease/exonuclease/phosphatase, putative			N/A	N/A	null	null	null	null	null	null	null	null	null	null	null	null		1.86309	2.36537	2.13292	3.75127	2.39066	2.47792	1.37605	0.671193	1.55761	5.38181	3.67519	2.1937				1	1	1	1	1	1	1	1
Tb427_070067600	Tb427_070067600.1	RING-H2 zinc finger domain/Ring finger domain/Zinc finger, C3HC4 type (RING finger)/RING-like zinc finger/RING-type zinc-finger containing protein, putative	630	630	209		-	Tb927.7.6190	Ring finger domain containing protein, putative			PF13639	Ring finger domain	null	null	null	null	null	null	null	null	null	null	null	null		9.85666	20.636	22.4173	21.7681	29.5731	24.9459	15.4892	14.8632	13.8469	28.3142	26.5494	23.5108				0	0	0	0	0	0	0	0
Tb427_110184300	Tb427_110184300.1	hypothetical protein, conserved	2352	2352	783		-	Tb927.11.16470	SUMO-interacting motif-containing protein			N/A	N/A	null	null	null	null	null	null	null	null	null	null	null	null		23.4675	44.6839	46.4152	59.1618	87.9739	59.344	74.4316	77.4785	88.8851	157.733	144.164	111.066				0	0	0	0	0	0	0	0
Tb427_040033100	Tb427_040033100.1	hypothetical protein, conserved	447	447	148		-	Tb927.4.3060	hypothetical protein, conserved			N/A	N/A	null	null	null	null	null	null	null	null	null	null	null	null		30.1359	40.0465	48.47	70.9314	89.3077	89.219	26.7044	27.8861	19.3622	20.1314	16.8387	28.8107				0	0	0	0	0	0	0	0
Tb427_000787100	Tb427_000787100.1	Protein of unknown function (DUF1181), putative	426	426	141	DUF1181	-	-	-			PF06680	Protein of unknown function (DUF1181)	null	null	null	null	null	null	null	null	null	null	null	null		4.24475	3.36366	2.57378	3.76772	4.8412	2.51985	1.05843	0.868382	0.870604	1.3866	1.34938	1.41856				1	0	1	1	0	1	1	1
Tb427_110027200	Tb427_110027200.1	Choline/Carnitine o-acyltransferase, putative	2214	2214	737		-	Tb927.11.2230	carnitine O-acetyltransferase, putative	CAT		PF00755	Choline/Carnitine o-acyltransferase	null	null	GO:0016746	transferase activity, transferring acyl groups	null	null	null	null	null	null	null	null		127.82	205.253	191.448	222.736	244.302	229.002	134.325	166.551	138.734	326.491	305.37	188.977				0	0	0	0	0	0	0	0
Tb427_070061700	Tb427_070061700.1	hypothetical protein, conserved	3081	3081	1026		-	Tb927.7.5600	leucine-rich repeat protein (LRRP), putative			N/A	N/A	null	null	null	null	null	null	null	null	null	null	null	null		32.4593	61.1456	66.1734	78.0818	113.092	74.9175	67.5669	70.7549	78.5054	147.828	142.324	108.436				0	0	0	0	0	0	0	0
Tb427_110074900	Tb427_110074900.1	Protein kinase domain/Protein tyrosine kinase, putative	2076	2076	691		-	Tb927.11.7010	Calcium/calmodulin-dependent protein kinase kinase, putative			PF00069	Protein kinase domain	null	null	GO:0005524;GO:0004672	ATP binding;protein kinase activity	GO:0006468	protein phosphorylation	null	null	null	null	null	null		6.1249	14.3029	16.2486	16.9632	22.3143	17.9312	16.087	15.3517	16.6841	26.6118	22.6679	36.6596				0	0	0	0	0	0	0	0
Tb427_080040800	Tb427_080040800.1	Zinc finger, C3HC4 type (RING finger) containing protein, putative	711	711	236		-	Tb927.8.3570	Zinc finger, C3HC4 type (RING finger), putative			PF13920	Zinc finger, C3HC4 type (RING finger)	null	null	null	null	null	null	null	null	null	null	null	null		1.77426	3.82343	3.53385	5.10612	6.99279	5.15676	5.89944	5.78172	6.22239	10.4003	9.44995	6.62762				1	0	0	0	0	0	1	1
Tb427_080083400	Tb427_080083400.1	TLC domain containing protein, putative	1194	1194	397		-	Tb927.8.7730	Sphingosine N-acyltransferase, putative	DHCS		PF03798	TLC domain	GO:0016021	integral component of membrane	null	null	null	null	null	null	null	null	null	null		143.635	128.611	127.49	250.243	258.451	144.58	80.482	120.415	87.2295	124.856	156.755	92.3137				0	0	0	0	0	0	0	0
Tb427_080009000	Tb427_080009000.1	hypothetical protein, conserved	2250	2250	749		-	Tb927.8.880	hypothetical protein			N/A	N/A	null	null	null	null	null	null	null	null	null	null	null	null		33.6333	56.6717	57.1244	76.7322	105.796	74.3649	64.412	54.8926	77.8357	105.213	122.701	99.258				0	0	0	0	0	0	0	0
Tb427_070058100	Tb427_070058100.1	hypothetical protein, conserved	1473	1473	490		-	Tb927.7.5240	Flagellum attachment zone protein 21	FAZ21		N/A	N/A	null	null	null	null	null	null	null	null	null	null	null	null		32.484	57.5072	60.8178	73.68	99.2851	73.8491	83.475	62.1169	95.6362	145.02	180.149	121.189				0	0	0	0	0	0	0	0
Tb427_000820200	Tb427_000820200.1	hypothetical protein, conserved	3933	3933	1310	LRRP	-	-	-			N/A	N/A	null	null	null	null	null	null	null	null	null	null	null	null		4.84774	4.89872	4.81096	5.27971	6.84285	5.36205	3.74662	2.96861	2.49771	4.437	3.53273	5.09416				0	0	0	0	0	0	1	1
Tb427_000349200	Tb427_000349200.1	Trypanosomal VSG domain containing protein, putative	1029	1029	342	VSG	-	-	-			PF13206	Trypanosomal VSG domain	null	null	null	null	null	null	null	null	null	null	null	null		1.05332	0.851523	1.00743	1.98945	2.32103	1.86976	4.43535	4.54566	6.06691	2.77448	7.15633	3.93342				1	1	1	1	1	1	1	1
Tb427_110039500	Tb427_110039500.1	hypothetical protein, conserved	1593	1593	530		-	Tb927.11.3440	hypothetical protein, conserved			N/A	N/A	null	null	null	null	null	null	null	null	null	null	null	null		15.751	35.4352	37.8547	46.8912	71.6322	49.4431	53.7317	50.0687	55.5005	80.0962	81.8183	72.6174				0	0	0	0	0	0	0	0
Tb427_000721600	Tb427_000721600.1	Retrotransposon hot spot protein, putative	1518	1518	505	RHS	-	-	-			PF07999	Retrotransposon hot spot protein	null	null	null	null	null	null	null	null	null	null	null	null		66.5126	60.0926	57.0559	77.6905	86.2816	76.406	67.0571	77.5773	66.8127	115.544	111.419	97.6264				0	0	0	0	0	0	0	0
Tb427_010010700	Tb427_010010700.1	Homocysteine S-methyltransferase, putative	1302	1302	433		-	Tb927.1.1270	homocysteine S-methyltransferase, putative			PF02574	Homocysteine S-methyltransferase	null	null	null	null	null	null	null	null	null	null	null	null		23.6878	37.7352	33.9613	30.6184	39.3063	33.4604	50.0897	46.8495	40.3873	119.097	88.7342	66.1669				0	0	0	0	0	0	0	0
Tb427_000815800	Tb427_000815800.1	Retrotransposon hot spot protein, putative	762	762	253	RHS	-	-	-			PF07999	Retrotransposon hot spot protein	null	null	null	null	null	null	null	null	null	null	null	null		16.8402	15.0608	14.5998	20.089	24.5351	20.0569	18.309	19.7114	17.085	23.9795	24.2099	25.6933				0	0	0	0	0	0	0	0
Tb427_000642800	Tb427_000642800.1	Retrotransposon hot spot protein, putative	1335	1335	444	RHS	-	-	-			PF07999	Retrotransposon hot spot protein	null	null	null	null	null	null	null	null	null	null	null	null		34.353	32.1973	29.9934	40.6837	48.0789	40.3642	35.7555	44.5517	35.4882	55.3301	57.8115	49.5791				0	0	0	0	0	0	0	0
Tb427_080039800	Tb427_080039800.1	hypothetical protein, conserved	300	300	99		-	Tb927.8.3521	hypothetical protein			N/A	N/A	null	null	null	null	null	null	null	null	null	null	null	null		9.4984	6.56261	6.14542	12.3395	16.4551	8.23821	3.94259	3.76439	4.59246	4.84912	6.29019	2.68636				0	0	0	0	0	0	1	1
Tb427_110045900	Tb427_110045900.1	hypothetical protein, conserved	822	822	273		-	Tb927.11.4040	hypothetical protein, conserved			N/A	N/A	null	null	null	null	null	null	null	null	null	null	null	null		35.3816	40.0533	38.7449	49.1649	61.967	45.7116	57.376	47.5278	49.4866	84.9399	101.445	56.4191				0	0	0	0	0	0	0	0
Tb427_030016200	Tb427_030016200.1	hypothetical protein, conserved	504	504	167		-	Tb927.3.1650	hypothetical protein			N/A	N/A	null	null	null	null	null	null	null	null	null	null	null	null		1.16421	1.87519	1.39965	1.59083	3.21114	2.08894	1.86787	2.57142	3.03084	5.32376	3.35335	3.26085				1	1	1	1	1	1	1	1
Tb427_000723000	Tb427_000723000.1	Retrotransposon hot spot protein, putative	840	840	279	RHS	-	-	-			PF07999	Retrotransposon hot spot protein	null	null	null	null	null	null	null	null	null	null	null	null		25.0985	21.0886	21.5084	25.8107	28.0143	28.0091	21.116	22.5751	18.3751	34.02	31.8438	29.8756				0	0	0	0	0	0	0	0
Tb427_070078500	Tb427_070078500.1	hypothetical protein, conserved	468	468	155		-	Tb927.7.7090	hypothetical protein, conserved			N/A	N/A	null	null	null	null	null	null	null	null	null	null	null	null		121.315	132.68	139.491	181.841	246.419	178.638	118.898	103.711	118.799	145.418	172.047	174.114				0	0	0	0	0	0	0	0
Tb427_070069000	Tb427_070069000.1	hypothetical protein, conserved	513	513	170		-	Tb927.7.6330	hypothetical protein			N/A	N/A	null	null	null	null	null	null	null	null	null	null	null	null		4.62478	2.18229	2.43128	4.51066	2.59468	3.20571	0.497971	0.977047	0.795074	0.650717	1.22207	1.62033				0	1	1	0	1	1	1	1
Tb427_010020500	Tb427_010020500.1	hypothetical protein, conserved	1071	1071	356		-	Tb927.1.2730	conserved protein, unknown function			PF00856	SET domain	null	null	GO:0005515	protein binding	null	null	null	null	null	null	null	null		43.7123	53.0633	53.5273	54.5295	61.426	61.6534	57.3263	83.6968	54.6154	87.6936	104.633	94.8089				0	0	0	0	0	0	0	0
Tb427_050032600	Tb427_050032600.1	hypothetical protein, conserved	1359	1359	452		-	Tb927.5.2620	hypothetical protein, conserved			N/A	N/A	null	null	null	null	null	null	null	null	null	null	null	null		9.40457	17.7131	16.8472	20.2005	27.0852	25.0792	23.4936	20.6922	23.7012	30.5349	32.8235	34.7898				0	0	0	0	0	0	0	0
Tb427_000144900	Tb427_000144900.1	hypothetical protein, conserved	450	450	149		-	-	-			N/A	N/A	null	null	null	null	null	null	null	null	null	null	null	null		54.4932	32.1542	46.3893	286.861	29.2099	56.5988	23.0293	8.69412	10.9008	16.6392	8.5237	36.1596				0	0	0	0	0	0	0	0
Tb427_100037300	Tb427_100037300.1	Protein kinase domain/Protein tyrosine kinase/RIO1 family, putative	1122	1122	373		-	Tb927.10.3230	CMGC/MAPK protein kinase, putative			PF00069	Protein kinase domain	null	null	GO:0005524;GO:0004672	ATP binding;protein kinase activity	GO:0006468	protein phosphorylation	null	null	null	null	null	null		68.1819	66.3578	70.3669	77.9727	93.9282	96.9797	41.9228	30.2257	40.967	63.2331	76.1591	56.1546				0	0	0	0	0	0	0	0
Tb427_110019500	Tb427_110019500.1	hypothetical protein, conserved	4200	4200	1399	LRRP	ambiguous	Tb927.11.1500,Tb927.11.1510	leucine-rich repeat protein (LRRP), putative, (fragment)			N/A	N/A	null	null	GO:0005515	protein binding	null	null	null	null	null	null	null	null		3.27644	2.95572	3.34739	3.29156	7.9212	4.01967	6.14464	2.55175	4.25137	10.7419	8.01348	2.03901				1	1	0	1	0	0	1	1
Tb427_070072900	Tb427_070072900.1	hypothetical protein, conserved	1467	1467	488		-	Tb927.7.6690	Trypanosoma specific protein, unknown function			N/A	N/A	null	null	null	null	null	null	null	null	null	null	null	null		20.8578	32.7221	32.386	39.2675	45.5532	44.4868	55.3657	59.02	53.2306	77.4844	73.4769	94.2204				0	0	0	0	0	0	0	0
Tb427_080027600	Tb427_080027600.1	hypothetical protein, conserved	606	606	201		-	Tb927.8.2440	hypothetical protein, conserved			N/A	N/A	null	null	null	null	null	null	null	null	null	null	null	null		27.5728	28.7442	27.075	38.4063	48.9135	38.4669	46.0363	43.3334	50.9418	63.7795	82.8369	54.6239				0	0	0	0	0	0	0	0
Tb427_110016200	Tb427_110016200.1	hypothetical protein, conserved	2157	2157	718		-	Tb927.11.1170	hypothetical protein, conserved			N/A	N/A	null	null	GO:0003677	DNA binding	null	null	null	null	null	null	null	null		36.3402	61.9996	62.0291	77.4699	105.546	78.6884	55.8779	47.8163	65.1117	99.6196	117.528	74.8167				0	0	0	0	0	0	0	0
Tb427_020021900	Tb427_020021900.1	Amino-transferase class IV, putative	1104	1104	367		-	Tb927.2.4590,Tb927.2.4610	branched-chain amino acid aminotransferase, putative			PF01063	Amino-transferase class IV	null	null	GO:0004084;GO:0003824	branched-chain-amino-acid transaminase activity;catalytic activity	GO:0009081;GO:0008152	branched-chain amino acid metabolic process;metabolic process	null	null	null	null	null	null		91.4108	109.451	100.99	94.0784	113.316	196.26	82.4852	124.54	81.0658	108.813	123.084	108.66				0	0	0	0	0	0	0	0
Tb427_000277300	Tb427_000277300.1	Endonuclease-reverse transcriptase, putative	1149	1149	382	RHS	-	-	-			PF14529	Endonuclease-reverse transcriptase	null	null	null	null	null	null	null	null	null	null	null	null		1.05038	1.53156	1.33637	2.0897	3.60293	1.9508	1.99425	2.91241	2.46999	1.73843	1.75548	2.60453				1	1	1	1	0	1	1	1
Tb427_100138400	Tb427_100138400.1	UTP--glucose-1-phosphate uridylyltransferase, putative	1458	1458	485		-	Tb927.10.13130	UTP-glucose-1-phosphate uridylyltransferase	UGP		PF01704	UTP--glucose-1-phosphate uridylyltransferase	null	null	GO:0003983;GO:0070569	UTP:glucose-1-phosphate uridylyltransferase activity;uridylyltransferase activity	GO:0006011;GO:0008152	UDP-glucose metabolic process;metabolic process	null	null	null	null	null	null		74.708	81.5424	84.7118	99.8851	116.708	130.78	89.3181	81.6921	84.0179	86.5811	124.328	127.501				0	0	0	0	0	0	0	0
Tb427_030005400	Tb427_030005400.1	BspA type Leucine rich repeat region (6 copies), putative	2502	2502	833		-	Tb927.3.580	leucine-rich repeat protein (LRRP), putative			PF13306	Leucine rich repeats (6 copies)	null	null	null	null	null	null	null	null	null	null	null	null		4.4683	2.64884	3.23251	6.29258	8.88233	4.31012	10.6841	5.43699	11.3042	6.96586	15.3871	5.38056				0	1	0	0	0	0	0	1
Tb427_050026100	Tb427_050026100.1	Galactose oxidase, central domain/Kelch motif containing protein, putative	1950	1950	649		-	Tb927.5.1980	Galactose oxidase, central domain/Kelch motif containing protein, putative			PF01344;PF13418	Kelch motif;Galactose oxidase, central domain	null	null	GO:0005515	protein binding	null	null	null	null	null	null	null	null		39.3858	67.6137	66.7742	88.318	116.324	69.3426	83.2019	64.4265	81.7773	157.018	173.846	82.7133				0	0	0	0	0	0	0	0
Tb427_020032100	Tb427_020032100.1	hypothetical protein, conserved	1464	1464	487		-	Tb927.2.6100	hypothetical protein, conserved			N/A	N/A	null	null	null	null	null	null	null	null	null	null	null	null		109.464	124.284	118.477	130.563	135.16	145.695	244.199	217.931	194.536	305.387	334.025	355.01				0	0	0	0	0	0	0	0
Tb427_040029800	Tb427_040029800.1	p25-alpha, putative	453	453	150		-	Tb927.4.2740	p25-alpha, putative			PF05517	p25-alpha	null	null	null	null	null	null	null	null	null	null	null	null		177.03	226.022	226.418	213.85	299.844	313.223	214.048	227.911	205.154	310.562	295.206	361.392				0	0	0	0	0	0	0	0
Tb427_080075200	Tb427_080075200.1	hypothetical protein, conserved	267	267	88		ProM7.13	Tb927.8.6890	putative succinate dehydrogenase subunit	SDH11		N/A	N/A	null	null	null	null	null	null	null	null	null	null	null	null		81.8141	75.8634	74.4312	75.5984	107.038	98.5727	16.256	17.1845	17.7572	21.0717	31.5844	24.2635				0	0	0	0	0	0	0	0
Tb427_000637600	Tb427_000637600.1	Retrotransposon hot spot protein, putative	1386	1386	461	RHS	-	-	-			PF07999	Retrotransposon hot spot protein	null	null	null	null	null	null	null	null	null	null	null	null		8.58098	10.2257	9.32144	17.147	24.1552	13.218	21.5462	23.9536	24.5545	22.0309	19.9568	26.548				0	0	0	0	0	0	0	0
Tb427_090071900	Tb427_090071900.1	hypothetical protein, conserved	612	612	203		-	Tb927.9.12390	hypothetical protein, conserved			N/A	N/A	null	null	null	null	null	null	null	null	null	null	null	null		47.1885	55.4503	62.2287	65.8869	89.7854	67.0314	92.9701	77.5661	92.4893	154.12	182.718	129.973				0	0	0	0	0	0	0	0
Tb427_100064100	Tb427_100064100.1	hypothetical protein, conserved	1332	1332	443		-	Tb927.10.5990	Centrosomal protein of 57 kDa, putative	CEP57		N/A	N/A	null	null	null	null	null	null	null	null	null	null	null	null		60.6472	66.8222	69.1156	76.9635	93.0766	83.9745	83.0613	71.0476	80.2546	140.206	163.085	104.273				0	0	0	0	0	0	0	0
Tb427_000642200	Tb427_000642200.1	Retrotransposon hot spot protein, putative	2571	2571	856	RHS	-	-	-			PF07999	Retrotransposon hot spot protein	null	null	null	null	null	null	null	null	null	null	null	null		28.4611	32.931	24.3927	35.5499	42.9958	35.9697	25.673	60.1643	30.1493	26.9646	45.5558	34.4659				0	0	0	0	0	0	0	0
Tb427_070042700	Tb427_070042700.1	RNA recognition motif. (a.k.a. RRM, RBD, or RNP domain), putative	1023	1023	340		-	Tb927.7.3730	RNA-binding protein, putative	RBP26		PF00076	RNA recognition motif. (a.k.a. RRM, RBD, or RNP domain)	null	null	GO:0003676	nucleic acid binding	null	null	null	null	null	null	null	null		0.99802	2.01211	2.37416	2.57394	2.74786	2.72669	2.28442	2.82716	2.44669	5.8539	4.23085	4.53817				1	1	1	1	1	1	1	1
Tb427_110150500	Tb427_110150500.1	hypothetical protein, conserved	813	813	270		-	Tb927.11.13270	hypothetical protein, conserved			N/A	N/A	null	null	null	null	null	null	null	null	null	null	null	null		31.0463	48.8588	47.2596	51.3992	74.0291	65.6299	59.1554	61.8968	56.819	63.3938	64.184	101.946				0	0	0	0	0	0	0	0
Tb427_100064600	Tb427_100064600.1	hypothetical protein, conserved	480	480	159		-	Tb927.10.6040	hypothetical protein			N/A	N/A	null	null	null	null	null	null	null	null	null	null	null	null		24.3949	31.5372	25.7384	36.1023	31.2443	32.0172	25.9683	22.3723	21.3501	31.273	34.5359	38.4828				0	0	0	0	0	0	0	0
Tb427_070026000	Tb427_070026000.1	hypothetical protein, conserved	1131	1131	376		-	Tb927.7.2140	zinc finger protein family member, putative	ZC3H18		N/A	N/A	null	null	GO:0046872	metal ion binding	null	null	null	null	null	null	null	null		18.3103	39.0754	37.0779	43.0279	69.7791	48.6943	38.5317	34.6983	41.879	57.6892	50.5955	61.6024				0	0	0	0	0	0	0	0
Tb427_070006500	Tb427_070006500.1	hypothetical protein, conserved	1614	1614	537	LRRP	-	Tb927.7.290	leucine-rich repeat protein 1 (LRRP1), putative			N/A	N/A	null	null	null	null	null	null	null	null	null	null	null	null		82.4839	117.793	117.565	135.258	187.385	160.284	90.5924	89.0832	104.717	136.591	166.137	138.879				0	0	0	0	0	0	0	0
Tb427_080038600	Tb427_080038600.1	Inositol hexakisphosphate, putative	4557	4557	1518		-	Tb927.8.3410	Inositol hexakisphosphate, putative			PF14566	Inositol hexakisphosphate	null	null	null	null	null	null	null	null	null	null	null	null		16.586	40.764	40.2579	47.0097	66.4473	49.2962	48.9143	54.1123	50.0366	76.9485	80.6507	68.9648				0	0	0	0	0	0	0	0
Tb427_100108400	Tb427_100108400.1	WD domain, G-beta repeat, putative	1335	1335	444		-	Tb927.10.10170	pre-mRNA splicing factor 46, putative	PRP46		PF00400	WD domain, G-beta repeat	null	null	GO:0005515	protein binding	null	null	null	null	null	null	null	null		122.913	97.5669	100.988	116.485	153.949	100.852	95.157	73.1628	102.288	83.2079	279.836	61.5139				0	0	0	0	0	0	0	0
Tb427_110012500	Tb427_110012500.1	Cyclin, N-terminal domain containing protein, putative	1845	1845	614		-	Tb927.11.780	hypothetical protein, conserved			N/A	N/A	null	null	null	null	null	null	null	null	null	null	null	null		25.7676	49.5913	47.6565	64.3947	84.0223	58.0055	37.9149	41.3034	41.1257	79.983	70.9059	47.5149				0	0	0	0	0	0	0	0
Tb427_000666500	Tb427_000666500.1	hypothetical protein, conserved	450	450	149		-	-	-			N/A	N/A	null	null	null	null	null	null	null	null	null	null	null	null		38.0095	22.0071	30.3878	215.086	21.4753	38.7031	17.5388	5.28804	8.08974	11.6338	5.42452	25.9573				0	0	0	0	0	0	0	1
Tb427_030029000	Tb427_030029000.1	Inorganic pyrophosphatase, putative	786	786	261		-	Tb927.3.2840	inorganic pyrophosphatase, putative			PF00719	Inorganic pyrophosphatase	GO:0005737	cytoplasm	GO:0004427;GO:0000287	inorganic diphosphatase activity;magnesium ion binding	GO:0006796	phosphate-containing compound metabolic process	null	null	null	null	null	null		122.76	94.5011	98.5057	126.447	148.893	127.836	96.2064	98.4775	92.3342	123.405	165.862	115.647				0	0	0	0	0	0	0	0
Tb427_080085500	Tb427_080085500.1	Inorganic H+ pyrophosphatase, putative	2481	2481	826		-	Tb927.8.7980	Pyrophosphate-energized vacuolar membrane proton pump 2, putative	VP2		PF03030	Inorganic H+ pyrophosphatase	GO:0016020	membrane	GO:0009678;GO:0004427	hydrogen-translocating pyrophosphatase activity;inorganic diphosphatase activity	GO:1902600	proton transmembrane transport	null	null	null	null	null	null		566.904	729.112	657.842	683.196	805.935	1163	369.768	418.466	332.786	431.967	366.578	585.148				0	0	0	0	0	0	0	0
Tb427_020019400	Tb427_020019400.1	Protein kinase domain/Protein tyrosine kinase, putative	3114	3114	1037		-	Tb927.2.4200	CMGC/CLK family protein kinase, putative			PF00069	Protein kinase domain	null	null	GO:0005524;GO:0004672	ATP binding;protein kinase activity	GO:0006468	protein phosphorylation	null	null	null	null	null	null		14.1597	34.5268	33.9316	37.5477	56.0667	37.9612	39.2706	40.969	53.19	95.6764	85.3137	78.271				0	0	0	0	0	0	0	0
Tb427_100097500	Tb427_100097500.1	Mechanosensitive ion channel, putative	528	528	175		-	Tb927.10.9030	Mechanosensitive ion channel MscS, putative			PF00924	Mechanosensitive ion channel	GO:0016020	membrane	null	null	GO:0055085	transmembrane transport	null	null	null	null	null	null		38.6669	26.5302	28.3317	45.7073	52.3319	33.4653	23.5921	20.4384	27.3587	42.5052	54.2101	22.8315				0	0	0	0	0	0	0	0
Tb427_100018100	Tb427_100018100.1	CCR4-NOT transcription complex subunit 1 TTP binding domain/CCR4-NOT transcription complex subunit 1 CAF1-binding domain/Domain of unknown function (DUF3819)/CCR4-Not complex component, Not1, putative	6972	6972	2323		-	Tb927.10.1510	CCR4-NOT transcription complex subunit 1	NOT1		PF04054;PF12842;PF16415;PF16417	CCR4-Not complex component, Not1;Domain of unknown function (DUF3819);CCR4-NOT transcription complex subunit 1 CAF1-binding domain;CCR4-NOT transcription complex subunit 1 TTP binding domain	null	null	null	null	null	null	null	null	null	null	null	null		125.124	257.5	237.012	285.394	469.089	331.015	372.192	337.785	429.03	387.623	408.497	649.681				0	0	0	0	0	0	0	0
Tb427_000286800	Tb427_000286800.1	Retrotransposon hot spot protein, putative	1425	1425	474	RHS	-	-	-			PF07999	Retrotransposon hot spot protein	null	null	null	null	null	null	null	null	null	null	null	null		13.3464	19.424	16.7561	21.9845	31.0191	23.8729	32.2067	45.8814	36.1656	38.7515	50.224	42.4448				0	0	0	0	0	0	0	0
Tb427_100101800	Tb427_100101800.1	Invariant surface glycoprotein, putative	753	753	250	iVSG	-	-	-			PF11727	Invariant surface glycoprotein	null	null	null	null	null	null	null	null	null	null	null	null		8.12623	5.49979	3.90016	8.76994	8.55577	7.9138	23.8922	20.4065	36.8426	6.9834	34.0001	25.5117				0	0	0	0	0	0	0	0
Tb427_030024800	Tb427_030024800.1	Pleckstrin homology domain containing protein, putative	2892	2892	963		-	Tb927.3.2490	hypothetical protein, conserved			PF16457	Pleckstrin homology domain	null	null	GO:0003677	DNA binding	null	null	null	null	null	null	null	null		220.635	227.669	236.273	282.841	340.534	316.704	272.285	214.822	278.709	384.982	480.146	371.154				0	0	0	0	0	0	0	0
Tb427_090014400	Tb427_090014400.1	hypothetical protein, conserved	597	597	198		-	-	-			N/A	N/A	null	null	null	null	null	null	null	null	null	null	null	null		137.629	127.264	132.192	169.911	180.435	192.166	60.1154	88.1806	72.2191	106.645	120.354	97.5166				0	0	0	0	0	0	0	0
Tb427_110028900	Tb427_110028900.1	hypothetical protein, conserved	657	657	218		-	Tb927.11.2400	Flabarin-like protein			N/A	N/A	null	null	null	null	null	null	null	null	null	null	null	null		3.83442	5.44752	5.56462	5.54102	6.1101	4.79351	7.68637	7.96719	7.5538	19.4437	16.9982	12.2755				1	0	0	0	0	0	0	0
Tb427_100028200	Tb427_100028200.1	hypothetical protein, conserved	618	618	205	RHS	-	Tb927.10.16200	Endonuclease-reverse transcriptase/Reverse transcriptase (RNA-dependent DNA polymerase), putative			N/A	N/A	null	null	null	null	null	null	null	null	null	null	null	null		1.28775	1.26186	1.47313	2.65252	3.60038	1.43088	0.88139	2.24074	1.20004	0.908133	1.1487	1.7442				1	1	1	1	0	1	1	1
Tb427_000818200	Tb427_000818200.1	Retrotransposon hot spot protein, putative	1512	1512	503	RHS	-	-	-			PF07999	Retrotransposon hot spot protein	null	null	null	null	null	null	null	null	null	null	null	null		46.1798	43.9931	38.3193	51.5245	58.381	54.1862	46.4822	49.9432	50.7783	83.1565	77.8961	68.6807				0	0	0	0	0	0	0	0
Tb427_100117000	Tb427_100117000.1	WD domain, G-beta repeat, putative	1743	1743	580		-	Tb927.10.10990	predicted WD40 repeat protein			PF00400	WD domain, G-beta repeat	null	null	GO:0005515	protein binding	null	null	null	null	null	null	null	null		59.1338	79.1311	78.9211	102.234	123.13	102.35	62.7955	55.82	63.5882	87.1042	99.3272	89.2148				0	0	0	0	0	0	0	0
Tb427_020022000	Tb427_020022000.1	Amino-transferase class IV, putative	1104	1104	367		-	Tb927.2.4590,Tb927.2.4610	branched-chain amino acid aminotransferase, putative			PF01063	Amino-transferase class IV	null	null	GO:0004084;GO:0003824	branched-chain-amino-acid transaminase activity;catalytic activity	GO:0009081;GO:0008152	branched-chain amino acid metabolic process;metabolic process	null	null	null	null	null	null		92.1153	108.559	106.282	94.4921	114.92	197.913	85.8082	123.321	80.9722	108.642	129.212	103.86				0	0	0	0	0	0	0	0
Tb427_020017200	Tb427_020017200.1	Ubiquitin-conjugating enzyme, putative	750	750	249		-	Tb927.2.3720	ubiquitin-conjugating enzyme, putative			PF00179	Ubiquitin-conjugating enzyme	null	null	null	null	null	null	null	null	null	null	null	null		5.24277	11.7553	12.6998	11.3937	20.698	17.8479	25.21	30.0702	32.3598	48.7416	40.7589	49.3768				0	0	0	0	0	0	0	0
Tb427_030060000	Tb427_030060000.1	Protein kinase domain/Protein tyrosine kinase/Kinase-like, putative	2790	2790	929		-	Tb927.3.5650	STE group serine/threonine-protein kinase, putative			PF00069	Protein kinase domain	null	null	GO:0005524;GO:0004672	ATP binding;protein kinase activity	GO:0006468	protein phosphorylation	null	null	null	null	null	null		52.1621	69.1403	76.641	86.9047	103.776	76.8078	68.6722	52.3085	77.6697	184.06	183.64	85.1951				0	0	0	0	0	0	0	0
Tb427_040006400	Tb427_040006400.1	WD domain, G-beta repeat/Coatomer WD associated region/Coatomer (COPI) alpha subunit C-terminus, putative	3579	3579	1192		-	Tb927.4.450	coatomer alpha subunit, putative	TbCoatomerAlpha		PF00400;PF04053;PF06957	WD domain, G-beta repeat;Coatomer WD associated region;Coatomer (COPI) alpha subunit C-terminus	GO:0030126;GO:0030117	COPI vesicle coat;membrane coat	GO:0005515;GO:0005198	protein binding;structural molecule activity	GO:0006886;GO:0016192	intracellular protein transport;vesicle-mediated transport	null	null	null	null	null	null		108.048	147.723	142.749	183.862	211.385	174.472	143.469	151.459	139.285	300.401	255.877	177.471				0	0	0	0	0	0	0	0
Tb427_090034800	Tb427_090034800.1	ATP:guanido phosphotransferase, N-terminal domain/ATP:guanido phosphotransferase, C-terminal catalytic domain containing protein, putative	1071	1071	356		ambiguous	Tb927.9.6210,Tb927.9.6250,Tb927.9.6290	arginine kinase			PF00217;PF02807	ATP:guanido phosphotransferase, C-terminal catalytic domain;ATP:guanido phosphotransferase, N-terminal domain	null	null	GO:0003824;GO:0016301;GO:0016772	catalytic activity;kinase activity;transferase activity, transferring phosphorus-containing groups	null	null	null	null	null	null	null	null		480.744	662.609	688.411	634.406	707.166	1040.73	287.897	410.39	303.111	394.408	416.521	576.225				0	0	0	0	0	0	0	0
Tb427_040014500	Tb427_040014500.1	hypothetical protein, conserved	783	783	260		-	Tb927.4.1220	leucine-rich repeat protein (LRRP), putative			N/A	N/A	null	null	null	null	null	null	null	null	null	null	null	null		110.868	93.9488	106.395	129.577	179.933	129.685	102.593	97.9155	144.699	191.401	245.542	174.347				0	0	0	0	0	0	0	0
Tb427_000835900	Tb427_000835900.1	hypothetical protein, conserved	327	327	108	HYPc	-	-	-			N/A	N/A	null	null	null	null	null	null	null	null	null	null	null	null		24.7911	14.8865	10.5236	13.7774	11.9579	17.4856	11.9485	26.4262	12.9835	14.3036	13.2155	25.89				0	0	0	0	0	0	0	0
Tb427_100041400	Tb427_100041400.1	hypothetical protein, conserved	867	867	288		-	Tb927.10.3680	hypothetical protein, conserved			N/A	N/A	null	null	null	null	null	null	null	null	null	null	null	null		13.186	21.3366	24.945	21.778	30.1125	24.764	22.4243	20.2398	24.3556	46.9077	47.7316	40.1418				0	0	0	0	0	0	0	0
Tb427_000637500	Tb427_000637500.1	Retrotransposon hot spot protein, putative	1515	1515	504	RHS	-	-	-			PF07999	Retrotransposon hot spot protein	null	null	null	null	null	null	null	null	null	null	null	null		33.3656	29.3923	29.7371	42.1134	51.1385	42.6155	43.3827	47.9638	49.2508	50.6009	65.6759	64.6357				0	0	0	0	0	0	0	0
Tb427_040026600	Tb427_040026600.1	Glycosyl hydrolase family 65 central catalytic domain/Glycosyl hydrolase family 65, C-terminal domain containing protein, putative	3447	3447	1148		-	Tb927.4.2410	Glycosyl hydrolase family 65 central catalytic domain/Haloacid dehalogenase-like hydrolase, putative			PF03632;PF03633	Glycosyl hydrolase family 65 central catalytic domain;Glycosyl hydrolase family 65, C-terminal domain	null	null	GO:0003824	catalytic activity	GO:0005975	carbohydrate metabolic process	null	null	null	null	null	null		51.8821	98.8764	110.081	132.409	191.073	138.779	124.912	102.584	141.967	177.178	214.077	182.906				0	0	0	0	0	0	0	0
Tb427_090066800	Tb427_090066800.1	NifU-like N terminal domain containing protein, putative	543	543	180		-	Tb927.9.11720	Iron-sulfur cluster assembly protein	ISCU		PF01592	NifU-like N terminal domain	null	null	GO:0005506;GO:0051536	iron ion binding;iron-sulfur cluster binding	GO:0016226	iron-sulfur cluster assembly	null	null	null	null	null	null		68.5381	76.1994	67.9322	84.0188	110.767	87.9368	32.4495	31.1728	30.0192	42.7352	53.2176	32.7407				0	0	0	0	0	0	0	0
Tb427_060024600	Tb427_060024600.1	Protein tyrosine kinase/Protein kinase domain containing protein, putative	1920	1920	639		-	Tb927.6.2030	STE/STE11 serine/threonine-protein kinase, putative			PF00069	Protein kinase domain	null	null	GO:0005524;GO:0004672	ATP binding;protein kinase activity	GO:0006468	protein phosphorylation	null	null	null	null	null	null		1.76014	4.36983	5.18599	6.15527	5.03036	4.97205	4.52908	4.58781	4.34097	5.00286	5.31897	11.4287				1	0	0	0	0	0	1	1
Tb427_100125100	Tb427_100125100.1	Pumilio-family RNA binding repeat, putative	2532	2532	843		-	Tb927.10.11760	pumilio/PUF RNA binding protein 6			PF00806	Pumilio-family RNA binding repeat	null	null	GO:0003723;GO:0005488	RNA binding;binding	null	null	null	null	null	null	null	null		32.477	76.7454	72.8538	95.2677	133.67	100.458	110.33	108.96	123.232	162.509	147.779	168.49				0	0	0	0	0	0	0	0
Tb427_000635500	Tb427_000635500.1	Retrotransposon hot spot protein, putative	690	690	229	RHS	-	-	-			PF07999	Retrotransposon hot spot protein	null	null	null	null	null	null	null	null	null	null	null	null		2.83934	3.1329	2.51495	3.90085	3.95039	3.04749	2.00372	4.11147	2.72671	3.30845	4.56358	3.6033				1	1	1	1	0	1	1	1
Tb427_000758800	Tb427_000758800.1	Retrotransposon hot spot protein, putative	768	768	255	RHS	-	-	-			PF07999	Retrotransposon hot spot protein	null	null	null	null	null	null	null	null	null	null	null	null		4.13033	5.299	4.95877	7.31772	10.5553	7.24493	6.66581	8.09366	7.6221	7.29568	8.1905	8.47327				1	0	0	0	0	0	1	0
Tb427_100127100	Tb427_100127100.1	Aminotransferase class I and II/Aminotransferase class-V/DegT/DnrJ/EryC1/StrS aminotransferase family, putative	1290	1290	429		-	Tb927.10.11970	glutamine aminotransferase (GlnAT)	GlnAT		PF00155	Aminotransferase class I and II	null	null	GO:0030170	pyridoxal phosphate binding	GO:0009058	biosynthetic process	null	null	null	null	null	null		143.507	197.205	206.817	201.725	234.997	322.999	155.963	192.609	170.426	206.971	233.786	290.158				0	0	0	0	0	0	0	0
Tb427_110051000	Tb427_110051000.1	Cyclic nucleotide-binding domain containing protein, putative	1500	1500	499		-	Tb927.11.4610	protein kinase A regulatory subunit	PKA-R		PF00027	Cyclic nucleotide-binding domain	GO:0005952	cAMP-dependent protein kinase complex	GO:0008603	cAMP-dependent protein kinase regulator activity	GO:0001932	regulation of protein phosphorylation	null	null	null	null	null	null		17.5699	41.8329	39.3518	42.9407	55.2987	46.4692	61.0554	76.1286	66.1671	119.165	90.2744	120.446				0	0	0	0	0	0	0	0
Tb427_100104000	Tb427_100104000.1	hypothetical protein, conserved	1713	1713	570		-	Tb927.10.9720	RNA-editing-associated protein 1	REAP-1		N/A	N/A	null	null	null	null	null	null	null	null	null	null	null	null		57.3216	67.7642	71.5327	87.0512	111.009	83.9874	187.836	136.151	209.564	254.784	324.896	312.636				0	0	0	0	0	0	0	0
Tb427_040011900	Tb427_040011900.1	hypothetical protein, conserved	666	666	221		-	-	-			N/A	N/A	null	null	null	null	null	null	null	null	null	null	null	null		6.96291	14.5166	15.8266	15.2103	21.1863	20.0099	8.33818	11.6351	9.38621	11.7391	11.9674	17.7318				0	0	0	0	0	0	0	0
Tb427_090059800	Tb427_090059800.1	hypothetical protein, conserved	3132	3132	1043		-	Tb927.9.10530	Flagellum attachment zone protein 4	FAZ4		N/A	N/A	null	null	null	null	null	null	null	null	null	null	null	null		44.9715	78.2607	84.5375	94.3115	136.446	94.6695	119.144	108.569	132.309	231.58	243.125	158.147				0	0	0	0	0	0	0	0
Tb427_060030100	Tb427_060030100.1	hypothetical protein, conserved	2565	2565	854		-	Tb927.6.2520	hypothetical protein, conserved			N/A	N/A	null	null	null	null	null	null	null	null	null	null	null	null		12.2371	15.3241	13.3951	12.4948	13.7298	13.0734	10.3793	13.0028	11.0366	37.5148	26.3473	15.2119				0	0	0	0	0	0	0	0
Tb427_040052800	Tb427_040052800.1	hypothetical protein, conserved	2028	2028	675		-	Tb927.4.4940	SUMO-interacting motif-containing protein			N/A	N/A	null	null	null	null	null	null	null	null	null	null	null	null		17.6823	35.8001	31.0074	27.0674	38.6544	39.2125	36.8447	43.45	37.8204	67.4056	43.8349	79.2742				0	0	0	0	0	0	0	0
Tb427_000796300	Tb427_000796300.1	hypothetical protein, conserved	327	327	108	HYPc	-	-	-			N/A	N/A	null	null	null	null	null	null	null	null	null	null	null	null		18.7474	12.4253	8.23417	11.3543	7.5561	13.9666	16.9698	33.0482	15.2563	15.9177	14.2308	33.8533				0	0	0	0	0	0	0	0
Tb427_000832700	Tb427_000832700.1	hypothetical protein	255	255	84	VSG	-	-	-			N/A	N/A	null	null	null	null	null	null	null	null	null	null	null	null		1.3704	2.66744	2.12103	3.37641	5.06193	2.729	0.723762	0.742387	0.458403	0.553428	0.719893	0.237081				1	1	1	1	0	1	1	1
Tb427_000795600	Tb427_000795600.1	Retrotransposon hot spot protein, putative	1581	1581	526	RHS	-	-	-			PF07999	Retrotransposon hot spot protein	null	null	null	null	null	null	null	null	null	null	null	null		42.3195	36.0787	33.0119	44.2875	47.7307	47.0913	47.224	56.6959	50.3279	64.4481	75.1807	70.069				0	0	0	0	0	0	0	0
Tb427_100011400	Tb427_100011400.1	Leucine Rich repeat, putative	1038	1038	345		-	Tb927.10.820	hypothetical protein, conserved			PF13516	Leucine Rich repeat	null	null	GO:0005515	protein binding	null	null	null	null	null	null	null	null		51.1096	69.483	71.8451	91.9701	129.029	85.7771	125.248	86.0616	134.189	194.926	211.12	160.239				0	0	0	0	0	0	0	0
Tb427_000663900	Tb427_000663900.1	hypothetical protein, conserved	450	450	149		-	-	-			N/A	N/A	null	null	null	null	null	null	null	null	null	null	null	null		40.5015	23.5789	31.7398	216.716	22.1869	39.6493	17.8616	5.43512	8.1713	11.769	6.7403	24.3073				0	0	0	0	0	0	0	1
Tb427_000835200	Tb427_000835200.1	Retrotransposon hot spot protein, putative	1416	1416	471	RHS	-	-	-			PF07999	Retrotransposon hot spot protein	null	null	null	null	null	null	null	null	null	null	null	null		6.93879	13.0047	12.2276	19.1738	29.4687	16.3254	30.1486	25.3793	33.1396	30.7295	31.2758	34.9787				0	0	0	0	0	0	0	0
Tb427_090071500	Tb427_090071500.1	Thioredoxin, putative	516	516	171		-	-	-			PF00085	Thioredoxin	null	null	null	null	GO:0045454	cell redox homeostasis	null	null	null	null	null	null		69.2479	52.3384	52.5579	70.9988	81.7593	60.4224	21.2504	17.8276	22.3605	38.2503	42.4358	25.5168				0	0	0	0	0	0	0	0
Tb427_040040600	Tb427_040040600.1	Protein kinase domain/Protein tyrosine kinase, putative	1458	1458	485		-	Tb927.4.3770	calcium/calmodulin-dependent protein kinase, putative			PF00069	Protein kinase domain	null	null	GO:0005524;GO:0004672;GO:0008270	ATP binding;protein kinase activity;zinc ion binding	GO:0006468	protein phosphorylation	null	null	null	null	null	null		14.7921	30.4722	29.058	32.3552	43.9475	33.3735	40.6656	38.7821	45.056	87.4155	72.6434	66.1821				0	0	0	0	0	0	0	0
Tb427_100035500	Tb427_100035500.1	hypothetical protein, conserved	408	408	135		ProM7.11	Tb927.10.3040	succinate dehydrogenase subunit	SDH9		N/A	N/A	null	null	null	null	null	null	null	null	null	null	null	null		81.4362	71.6382	77.8856	83.7077	123.934	128.148	46.7085	51.4355	47.6108	52.1157	59.3606	59.7994				0	0	0	0	0	0	0	0
Tb427_100136800	Tb427_100136800.1	ADP-ribosylation factor family/Ras of Complex, Roc, domain of DAPkinase/Ras family, putative	693	693	230		-	Tb927.10.12960	Ras-related protein Rab5A	RAB5A		PF00071	Ras family	null	null	GO:0005525;GO:0003924	GTP binding;GTPase activity	null	null	null	null	null	null	null	null		111.364	85.7331	91.939	97.6364	101.833	120.202	87.1672	70.8247	78.4118	108.243	151.258	109.234				0	0	0	0	0	0	0	0
Tb427_090036300	Tb427_090036300.1	hypothetical protein, conserved	705	705	234		-	Tb927.9.6470	hypothetical protein, conserved			N/A	N/A	null	null	null	null	null	null	null	null	null	null	null	null		33.4429	43.0016	46.0052	52.6556	58.9944	59.6736	63.328	46.673	65.7179	99.9999	113.737	93.4963				0	0	0	0	0	0	0	0
Tb427_050012900	Tb427_050012900.1	Zinc finger C-x8-C-x5-C-x3-H type (and similar), putative	1092	1092	363		-	Tb927.5.810	zinc finger CCCH domain containing protein 11	ZC3H11		PF00642	Zinc finger C-x8-C-x5-C-x3-H type (and similar)	null	null	GO:0046872	metal ion binding	null	null	null	null	null	null	null	null		75.4816	137.092	125.088	124.908	138.788	123.657	128.741	198.463	147.133	225.554	198.495	336.187				0	0	0	0	0	0	0	0
Tb427_000498100	Tb427_000498100.1	hypothetical protein, conserved	327	327	108	HYPc	-	-	-			N/A	N/A	null	null	null	null	null	null	null	null	null	null	null	null		10.4697	7.07926	5.01504	7.05589	4.67849	7.89451	4.70753	12.5274	5.48637	5.86506	6.58742	11.1047				0	0	0	0	0	0	1	0
Tb427_070031300	Tb427_070031300.1	hypothetical protein, conserved	2127	2127	708		-	Tb927.7.2680	zinc finger protein family member, putative	ZC3H22		N/A	N/A	null	null	GO:0046872	metal ion binding	null	null	null	null	null	null	null	null		18.6668	51.3661	49.7633	43.9799	71.8998	64.8542	44.3119	58.3207	50.7923	58.9125	63.4291	87.9218				0	0	0	0	0	0	0	0
Tb427_070006700	Tb427_070006700.1	Glutathione S-transferase, N-terminal domain containing protein, putative	1029	1029	342		-	Tb927.7.310	Prostaglandin E synthase, putative			PF13417	Glutathione S-transferase, N-terminal domain	null	null	GO:0005515	protein binding	null	null	null	null	null	null	null	null		28.7852	25.2473	24.4619	42.9754	31.6063	23.8929	8.38173	21.6524	9.23234	14.7288	20.3359	11.58				0	0	0	0	0	0	0	0
Tb427_050036100	Tb427_050036100.1	N-terminal domain of ribose phosphate pyrophosphokinase/Phosphoribosyl transferase domain/Phosphoribosyl synthetase-associated domain containing protein, putative	1161	1161	386		-	Tb927.5.2960	phosphoribosylpyrophosphate synthetase, putative	PRS		PF13793;PF14572	N-terminal domain of ribose phosphate pyrophosphokinase;Phosphoribosyl synthetase-associated domain	null	null	GO:0000287;GO:0004749	magnesium ion binding;ribose phosphate diphosphokinase activity	GO:0009165	nucleotide biosynthetic process	null	null	null	null	null	null		228.626	217.258	215.405	261.263	342.894	310.774	173.002	160.616	166.86	195.036	238.05	210.699				0	0	0	0	0	0	0	0
Tb427_100064700	Tb427_100064700.1	Clathrin, heavy-chain linker/Clathrin-H-link/Region in Clathrin and VPS, putative	5112	5112	1703		-	Tb927.10.6050	clathrin heavy chain	CHC		PF00637;PF09268;PF13838	Region in Clathrin and VPS;Clathrin, heavy-chain linker;Clathrin-H-link	GO:0030132;GO:0030130;GO:0071439	clathrin coat of coated pit;clathrin coat of trans-Golgi network vesicle;clathrin complex	GO:0005488;GO:0032051;GO:0005198	binding;clathrin light chain binding;structural molecule activity	GO:0048268;GO:0006886;GO:0016192	clathrin coat assembly;intracellular protein transport;vesicle-mediated transport	null	null	null	null	null	null		183.778	356.82	305.615	373.292	449.831	409.281	313.405	288.829	305.632	465.125	458.105	431.763				0	0	0	0	0	0	0	0
Tb427_100153800	Tb427_100153800.1	DEAD/DEAH box helicase/Helicase conserved C-terminal domain containing protein, putative	1851	1851	616		-	Tb927.10.14550	ATP-dependent RNA helicase HEL67	HEL67		PF00270;PF00271	DEAD/DEAH box helicase;Helicase conserved C-terminal domain	null	null	GO:0005524;GO:0003676	ATP binding;nucleic acid binding	null	null	null	null	null	null	null	null		5.07305	14.4586	11.4837	25.0834	19.5925	16.9917	14.8946	20.8014	19.4088	32.9763	19.3898	29.81				0	0	0	0	0	0	0	0
Tb427_000703900	Tb427_000703900.1	Retrotransposon hot spot protein, putative	1515	1515	504	RHS	-	-	-			PF07999	Retrotransposon hot spot protein	null	null	null	null	null	null	null	null	null	null	null	null		41.1677	41.9939	35.7037	52.8512	66.5728	50.8377	40.3347	63.4354	47.4626	41.7001	61.9264	53.3606				0	0	0	0	0	0	0	0
Tb427_090092300	Tb427_090092300.1	Periplasmic binding protein/Adenylate and Guanylate cyclase catalytic domain containing protein, putative	3729	3729	1242	GRESAG4	-	Tb927.9.15660	procyclic-enriched flagellar receptor adenylate cyclase 6	ACP6		PF00211;PF13458	Adenylate and Guanylate cyclase catalytic domain;Periplasmic binding protein	null	null	GO:0016849	phosphorus-oxygen lyase activity	GO:0009190;GO:0035556	cyclic nucleotide biosynthetic process;intracellular signal transduction	null	null	null	null	null	null		37.0409	83.5908	79.5779	98.3992	130.297	90.4528	60.0657	101.529	83.9006	89.8346	119.313	127.156				0	0	0	0	0	0	0	0
Tb427_080006300	Tb427_080006300.1	hypothetical protein, conserved	2646	2646	881		-	Tb927.8.610	hypothetical protein, conserved	TZP96.2		N/A	N/A	null	null	GO:0005515	protein binding	null	null	null	null	null	null	null	null		83.3863	103.142	105.119	139.633	161.107	130.085	121.368	115.236	119.145	173.37	211.373	138.865				0	0	0	0	0	0	0	0
Tb427_030049800	Tb427_030049800.1	VIT family, putative	837	837	278		-	Tb927.3.4640	VIT family, putative	POMP26		PF01988	VIT family	null	null	null	null	null	null	null	null	null	null	null	null		26.4147	34.1185	30.2977	33.8494	42.4604	36.1145	29.8627	24.6576	21.2649	39.0153	36.1896	30.0482				0	0	0	0	0	0	0	0
Tb427_070041900	Tb427_070041900.1	Protein tyrosine kinase/Protein kinase domain containing protein, putative	1914	1914	637		-	Tb927.7.3650	STE/STE11 serine/threonine-protein kinase, putative			PF00069	Protein kinase domain	null	null	GO:0005524;GO:0004672	ATP binding;protein kinase activity	GO:0006468	protein phosphorylation	null	null	null	null	null	null		30.1921	38.7263	37.7254	46.8507	49.183	42.7637	54.0474	42.183	52.7613	78.2873	85.4339	87.0788				0	0	0	0	0	0	0	0
Tb427_070078600	Tb427_070078600.1	hypothetical protein, conserved	3774	3774	1257		-	Tb927.7.7100	hypothetical protein			N/A	N/A	null	null	null	null	null	null	null	null	null	null	null	null		31.4625	69.3279	68.1768	75.4917	121.428	79.4336	110.809	104.373	123.776	152.701	173.998	167.026				0	0	0	0	0	0	0	0
Tb427_100050300	Tb427_100050300.1	FKBP-type peptidyl-prolyl cis-trans isomerase, putative	327	327	108		-	Tb927.10.4620	peptidyl-prolyl cis-trans isomerase, putative	PPIase		PF00254	FKBP-type peptidyl-prolyl cis-trans isomerase	null	null	null	null	null	null	null	null	null	null	null	null		118.695	75.8842	73.5354	108.158	114.153	86.8412	61.6415	103.475	66.4282	83.3555	116.935	80.2001				0	0	0	0	0	0	0	0
Tb427_050034700	Tb427_050034700.1	Protein kinase domain/Protein tyrosine kinase, putative	3087	3087	1028		-	Tb927.5.2820	Serine/threonine-protein kinase NEK6, putative	NEK6		PF00069	Protein kinase domain	null	null	GO:0005524;GO:0004672	ATP binding;protein kinase activity	GO:0006468	protein phosphorylation	null	null	null	null	null	null		45.5824	69.0941	68.2354	84.0353	109.005	83.4834	110.636	98.8738	121.621	171.806	207.038	143.111				0	0	0	0	0	0	0	0
Tb427_090080100	Tb427_090080100.1	HECT-domain (ubiquitin-transferase), putative	5739	5739	1912		-	Tb927.9.13360	ubiquitin-protein ligase, putative	upl3		PF00632	HECT-domain (ubiquitin-transferase)	null	null	GO:0005488;GO:0004842	binding;ubiquitin-protein transferase activity	null	null	null	null	null	null	null	null		38.3672	84.5869	87.7364	94.696	142.735	102.915	91.133	93.7698	101.46	143.23	143.737	150.331				0	0	0	0	0	0	0	0
Tb427_000818300	Tb427_000818300.1	Retrotransposon hot spot protein, putative	1416	1416	471	RHS	-	-	-			PF07999	Retrotransposon hot spot protein	null	null	null	null	null	null	null	null	null	null	null	null		6.34197	7.05279	7.03775	10.9711	16.0726	9.69815	16.4278	15.6107	17.721	16.9266	15.5224	20.519				0	0	0	0	0	0	0	0
Tb427_110061300	Tb427_110061300.1	hypothetical protein, conserved	1347	1347	448		-	Tb927.11.5620	SUMO-interacting motif-containing protein			N/A	N/A	null	null	null	null	null	null	null	null	null	null	null	null		90.1139	83.8415	88.3323	114.286	121.475	92.124	99.3902	81.8256	93.9404	188.138	202.972	104.908				0	0	0	0	0	0	0	0
Tb427_060019500	Tb427_060019500.1	hypothetical protein, conserved	1713	1713	570		-	Tb927.6.1660	hypothetical protein, conserved			N/A	N/A	null	null	null	null	null	null	null	null	null	null	null	null		91.4852	104.119	101.28	125.186	143.049	130.796	109.462	99.966	108.147	134.591	183.377	140.116				0	0	0	0	0	0	0	0
Tb427_000659500	Tb427_000659500.1	Retrotransposon hot spot protein, putative	1335	1335	444	RHS	-	-	-			PF07999	Retrotransposon hot spot protein	null	null	null	null	null	null	null	null	null	null	null	null		32.1381	29.0128	26.7042	35.2583	44.4593	34.0598	33.3234	39.5727	36.4878	51.2175	54.5997	45.9097				0	0	0	0	0	0	0	0
Tb427_090080300	Tb427_090080300.1	Ubiquitin carboxyl-terminal hydrolase, putative	1338	1338	445		-	Tb927.9.13430	ubiquitin carboxyl-terminal hydrolase, putative			PF00443	Ubiquitin carboxyl-terminal hydrolase	null	null	GO:0036459	thiol-dependent ubiquitinyl hydrolase activity	GO:0016579	protein deubiquitination	null	null	null	null	null	null		4.92863	10.2463	9.63212	11.8148	15.2222	10.8139	10.7783	6.12692	9.20783	16.7027	14.1735	13.3606				0	0	0	0	0	0	0	1
Tb427_090083800	Tb427_090083800.1	NLI interacting factor-like phosphatase, putative	1602	1602	533		-	Tb927.9.14120	NLI interacting factor-like phosphatase, putative			PF03031	NLI interacting factor-like phosphatase	null	null	null	null	null	null	null	null	null	null	null	null		17.1046	31.4331	31.025	31.7362	41.6898	32.2047	37.1841	37.5165	35.4806	62.6541	58.4789	58.5585				0	0	0	0	0	0	0	0
Tb427_110005400	Tb427_110005400.1	hypothetical protein, conserved	171	171	56		-	Tb927.11.164	hypothetical protein			N/A	N/A	null	null	null	null	null	null	null	null	null	null	null	null		6.41021	5.92829	4.07621	4.33211	4.64321	5.21155	2.63802	2.99437	1.99391	3.85613	4.35107	2.15223				0	0	0	0	0	0	1	1
Tb427_030049000	Tb427_030049000.1	Protein kinase domain/Protein tyrosine kinase, putative	1896	1896	631		-	Tb927.3.4560	5'-AMP-activated protein kinase catalytic subunit alpha, putative			PF00069	Protein kinase domain	null	null	GO:0005524;GO:0004672	ATP binding;protein kinase activity	GO:0006468	protein phosphorylation	null	null	null	null	null	null		29.145	53.9913	51.6257	69.8885	103.227	66.0932	92.519	78.6663	101.127	134.603	129.982	112.296				0	0	0	0	0	0	0	0
Tb427_050026200	Tb427_050026200.1	hypothetical protein, conserved	1002	1002	333		-	Tb927.5.1990	hypothetical protein, conserved			N/A	N/A	null	null	null	null	null	null	null	null	null	null	null	null		10.317	14.5923	15.1001	13.2135	19.8055	14.3821	35.2211	24.5807	28.7267	61.2688	54.0625	43.9368				0	0	0	0	0	0	0	0
Tb427_000835300	Tb427_000835300.1	Retrotransposon hot spot protein, putative	1512	1512	503	RHS	-	-	-			PF07999	Retrotransposon hot spot protein	null	null	null	null	null	null	null	null	null	null	null	null		51.7303	56.2454	54.7972	71.2682	85.2346	68.5925	88.4102	96.0452	93.212	139.08	145.628	121.411				0	0	0	0	0	0	0	0
Tb427_000743400	Tb427_000743400.1	Retrotransposon hot spot protein, putative	1521	1521	506	RHS	-	-	-			PF07999	Retrotransposon hot spot protein	null	null	null	null	null	null	null	null	null	null	null	null		23.1542	20.218	17.7058	23.0707	27.338	23.7373	21.4956	23.9306	25.352	31.3515	31.6952	38.8886				0	0	0	0	0	0	0	0
Tb427_000497800	Tb427_000497800.1	Retrotransposon hot spot protein, putative	1581	1581	526	RHS	-	-	-			PF07999	Retrotransposon hot spot protein	null	null	null	null	null	null	null	null	null	null	null	null		32.0417	30.1135	30.7367	51.1604	61.1632	45.5359	56.3626	75.493	71.915	71.6407	65.8008	91.8748				0	0	0	0	0	0	0	0
Tb427_000827300	Tb427_000827300.1	Retrotransposon hot spot protein, putative	1416	1416	471	RHS	-	-	-			PF07999	Retrotransposon hot spot protein	null	null	null	null	null	null	null	null	null	null	null	null		6.23049	8.00515	7.11547	11.4313	16.6808	9.51936	17.3272	15.1199	18.0565	19.117	14.1333	21.6136				0	0	0	0	0	0	0	0
Tb427_000834400	Tb427_000834400.1	Retrotransposon hot spot protein, putative	1443	1443	480	RHS	-	-	-			PF07999	Retrotransposon hot spot protein	null	null	null	null	null	null	null	null	null	null	null	null		1.94192	2.46445	2.23464	3.21221	4.52879	2.82085	1.84704	1.82341	2.05417	2.5244	2.6008	2.26993				1	1	1	1	0	1	1	1
Tb427_000818900	Tb427_000818900.1	Retrotransposon hot spot protein, putative	1077	1077	358	RHS	-	-	-			PF07999	Retrotransposon hot spot protein	null	null	null	null	null	null	null	null	null	null	null	null		2.47402	2.71687	2.21192	3.53852	3.82946	3.20854	5.1913	5.7227	5.08944	9.45166	4.64073	7.95931				1	1	1	1	0	1	1	1
Tb427_070059100	Tb427_070059100.1	hypothetical protein, conserved	1497	1497	498		-	Tb927.7.5340	cAMP response protein 3	CARP3		N/A	N/A	null	null	null	null	null	null	null	null	null	null	null	null		7.42088	25.1986	26.3549	27.5769	33.1575	29.1204	34.1579	40.2636	35.015	58.7323	49.9765	65.2522				0	0	0	0	0	0	0	0
Tb427_000752500	Tb427_000752500.1	hypothetical protein, conserved	450	450	149		-	-	-			N/A	N/A	null	null	null	null	null	null	null	null	null	null	null	null		41.1056	21.9854	31.9435	214.672	21.2775	39.3558	20.2876	5.75034	7.93266	11.1671	7.36316	22.4252				0	0	0	0	0	0	0	1
Tb427_000005000	Tb427_000005000.1	BT1 family, putative	1899	1899	632		-	-	-			PF03092	BT1 family	GO:0016021	integral component of membrane	null	null	null	null	null	null	null	null	null	null		10.467	13.1867	15.4405	16.3537	19.3186	22.3818	20.013	21.7512	18.5418	23.7968	20.9124	33.8107				0	0	0	0	0	0	0	0
Tb427_100162600	Tb427_100162600.1	Microtubule binding/Kinesin motor domain containing protein, putative	5049	5049	1682		-	Tb927.10.15400	kinesin, putative			PF00225	Kinesin motor domain	null	null	GO:0005524;GO:0008017;GO:0003777	ATP binding;microtubule binding;microtubule motor activity	GO:0007018	microtubule-based movement	null	null	null	null	null	null		90.9649	150.126	149.263	179.607	237.942	168.988	209.165	194.888	211.26	397.913	370.696	245.813				0	0	0	0	0	0	0	0
Tb427_110065400	Tb427_110065400.1	Nodulin-like, putative	1932	1932	643		-	Tb927.11.6040	Nodulin-like, putative			PF06813	Nodulin-like	null	null	null	null	null	null	null	null	null	null	null	null		117.196	152.246	177.919	203.392	281.578	229.534	132.899	145.875	177.836	181.509	232.507	260.165				0	0	0	0	0	0	0	0
Tb427_090034600	Tb427_090034600.1	ATP:guanido phosphotransferase, N-terminal domain/ATP:guanido phosphotransferase, C-terminal catalytic domain containing protein, putative	1113	1113	370		ambiguous	Tb927.9.6210,Tb927.9.6250,Tb927.9.6290	arginine kinase			PF00217;PF02807	ATP:guanido phosphotransferase, C-terminal catalytic domain;ATP:guanido phosphotransferase, N-terminal domain	null	null	GO:0003824;GO:0016301;GO:0016772	catalytic activity;kinase activity;transferase activity, transferring phosphorus-containing groups	null	null	null	null	null	null	null	null		381.713	510.507	542.495	495.236	524.408	763.723	241.046	354.371	257.152	335.767	345.91	493.583				0	0	0	0	0	0	0	0
Tb427_040050500	Tb427_040050500.1	hypothetical protein, conserved	810	810	269		-	Tb927.4.4700	hypothetical protein, conserved			N/A	N/A	null	null	null	null	null	null	null	null	null	null	null	null		55.5453	51.9016	56.2527	64.4848	75.3537	71.3943	71.2908	74.3933	67.7713	90.4528	111.782	93.5602				0	0	0	0	0	0	0	0
Tb427_060031000	Tb427_060031000.1	hypothetical protein, conserved	393	393	130		-	-	-			N/A	N/A	null	null	null	null	null	null	null	null	null	null	null	null		42.7499	38.35	40.6918	57.029	73.46	51.4271	121.714	81.011	109.223	130.971	159.526	121.017				0	0	0	0	0	0	0	0
Tb427_020021100	Tb427_020021100.1	hypothetical protein, conserved	591	591	196		-	Tb927.2.4480	hypothetical protein, conserved			N/A	N/A	null	null	null	null	null	null	null	null	null	null	null	null		37.1285	47.4451	48.7055	50.9878	64.4999	52.2452	54.6718	68.3066	63.1849	85.1715	106.713	97.8904				0	0	0	0	0	0	0	0
Tb427_050031400	Tb427_050031400.1	hypothetical protein, conserved	2088	2088	695		-	Tb927.5.2500	hypothetical protein, conserved			N/A	N/A	null	null	null	null	null	null	null	null	null	null	null	null		19.0971	34.5378	32.905	40.6239	49.8081	39.4394	70.2016	61.9816	73.2271	112.297	114.394	99.5102				0	0	0	0	0	0	0	0
Tb427_110033600	Tb427_110033600.1	Dynein heavy chain region D6 P-loop domain containing protein, putative	2310	2310	769		-	Tb927.11.2860	hypothetical protein, conserved			N/A	N/A	null	null	GO:0005515	protein binding	null	null	null	null	null	null	null	null		2.85258	7.7862	9.31783	10.3642	10.0777	8.85229	7.75784	10.6056	7.9644	15.8679	11.4269	17.2486				1	0	0	0	0	0	0	0
Tb427_090016200	Tb427_090016200.1	EB1-like C-terminal motif containing protein, putative	1611	1611	536		-	Tb927.9.2760	EB1-like C-terminal motif containing protein, putative			PF03271	EB1-like C-terminal motif	null	null	GO:0008017;GO:0005515	microtubule binding;protein binding	null	null	null	null	null	null	null	null		30.9466	58.9697	60.5882	76.9254	99.066	68.1034	63.8643	62.8753	67.1924	101.956	103.478	88.9951				0	0	0	0	0	0	0	0
Tb427_010015100	Tb427_010015100.1	FAT domain/Phosphatidylinositol 3- and 4-kinase/FATC domain containing protein, putative	8712	8712	2903		-	Tb927.1.1930	phosphatidylinositol 3-kinase, putative	TOR4		PF00454;PF02259;PF02260	Phosphatidylinositol 3- and 4-kinase;FAT domain;FATC domain	null	null	GO:0005488;GO:0005515	binding;protein binding	null	null	null	null	null	null	null	null		66.0891	146.375	141.322	182.792	293.898	184.784	302.228	227.079	336.59	458.506	371.929	379.691				0	0	0	0	0	0	0	0
Tb427_060013800	Tb427_060013800.1	Cathepsin propeptide inhibitor domain (I29)/Papain family cysteine protease/Protein of unknown function (DUF3586), putative	1350	1350	449		ambiguous	Tb927.6.1000,Tb927.6.1010,Tb927.6.1020,Tb927.6.1030,Tb927.6.1040,Tb927.6.1050,Tb927.6.1060,Tb927.6.960,Tb927.6.970,Tb927.6.980,Tb927.6.990	cysteine peptidase, Clan CA, family C1, Cathepsin L-like			PF00112;PF08246;PF12131	Papain family cysteine protease;Cathepsin propeptide inhibitor domain (I29);Protein of unknown function (DUF3586)	null	null	GO:0004197;GO:0008234	cysteine-type endopeptidase activity;cysteine-type peptidase activity	GO:0006508	proteolysis	null	null	null	null	null	null		273.518	333.441	259.983	481.116	329.576	328.013	216.154	291.881	230.339	412.446	474.433	237.305				0	0	0	0	0	0	0	0
Tb427_040045000	Tb427_040045000.1	RNA recognition motif. (a.k.a. RRM, RBD, or RNP domain), putative	2268	2268	755		-	Tb927.4.4230	RNA-binding protein, putative	RBP31		PF00076	RNA recognition motif. (a.k.a. RRM, RBD, or RNP domain)	null	null	GO:0003676	nucleic acid binding	null	null	null	null	null	null	null	null		2.96553	7.47429	6.8617	9.26567	12.2283	8.42009	5.76217	4.48383	5.81983	8.98308	7.89468	7.28506				1	0	0	0	0	0	1	1
Tb427_080005000	Tb427_080005000.1	PAP2 superfamily, putative	999	999	332		-	Tb927.8.480	phosphatidic acid phosphatase protein, putative			PF01569	PAP2 superfamily	null	null	null	null	null	null	null	null	null	null	null	null		7.20145	7.15428	5.86893	4.3945	14.924	8.77537	13.9304	7.40186	7.62893	0.961083	1.60828	10.4349				0	0	0	0	0	0	0	0
Tb427_100011500	Tb427_100011500.1	AAA domain/Cytidylate kinase/Adenylate kinase, putative	783	783	260		-	Tb927.10.830	adenylate kinase, putative	ADKB		PF00406	Adenylate kinase	null	null	GO:0005524;GO:0004017;GO:0016776	ATP binding;adenylate kinase activity;phosphotransferase activity, phosphate group as acceptor	null	null	null	null	null	null	null	null		39.3161	58.1503	58.4283	62.2286	72.559	75.8526	77.3739	105.398	78.5162	136.519	133.02	108.527				0	0	0	0	0	0	0	0
Tb427_040053200	Tb427_040053200.1	2Fe-2S iron-sulfur cluster binding domain containing protein, putative	504	504	167		-	Tb927.4.4980	NADH-ubiquinone oxidoreductase complex I subunit, putative			PF00111	2Fe-2S iron-sulfur cluster binding domain	null	null	GO:0009055;GO:0051536	electron transfer activity;iron-sulfur cluster binding	null	null	null	null	null	null	null	null		42.3851	30.8559	32.6893	37.2676	47.6214	42.9528	14.471	10.0604	15.0988	17.7183	25.3543	17.5457				0	0	0	0	0	0	0	0
Tb427_030055700	Tb427_030055700.1	hypothetical protein, conserved	1767	1767	588		-	Tb927.3.5220	hypothetical protein, conserved			N/A	N/A	null	null	null	null	null	null	null	null	null	null	null	null		24.792	47.0096	50.0298	45.6212	59.0956	51.1861	53.9016	50.6982	54.5435	84.0538	88.7981	96.9886				0	0	0	0	0	0	0	0
Tb427_060013900	Tb427_060013900.1	Cathepsin propeptide inhibitor domain (I29)/Papain family cysteine protease/Protein of unknown function (DUF3586), putative	1350	1350	449		ambiguous	Tb927.6.1000,Tb927.6.1010,Tb927.6.1020,Tb927.6.1030,Tb927.6.1040,Tb927.6.1050,Tb927.6.1060,Tb927.6.960,Tb927.6.970,Tb927.6.980,Tb927.6.990	cysteine peptidase, Clan CA, family C1, Cathepsin L-like			PF00112;PF08246;PF12131	Papain family cysteine protease;Cathepsin propeptide inhibitor domain (I29);Protein of unknown function (DUF3586)	null	null	GO:0004197;GO:0008234	cysteine-type endopeptidase activity;cysteine-type peptidase activity	GO:0006508	proteolysis	null	null	null	null	null	null		282.181	335.732	264.15	472.626	328.314	332.605	222.783	291.328	227.883	404.864	477.122	231.193				0	0	0	0	0	0	0	0
Tb427_000269300	Tb427_000269300.1	Retrotransposon hot spot protein, putative	1401	1401	466	RHS	-	-	-			PF07999	Retrotransposon hot spot protein	null	null	null	null	null	null	null	null	null	null	null	null		6.58493	5.43549	4.29026	5.75587	6.36681	7.47492	8.18386	10.6894	8.74581	8.1078	8.17914	12.6482				0	0	0	0	0	0	0	0
Tb427_100164700	Tb427_100164700.1	hypothetical protein, conserved	708	708	235		-	Tb927.10.15620	hypothetical protein			N/A	N/A	null	null	null	null	null	null	null	null	null	null	null	null		1.98016	3.42337	3.40325	3.15321	3.31605	4.40582	2.64038	2.03793	2.74158	4.10877	4.32835	4.81841				1	0	0	1	1	0	1	1
Tb427_060013700	Tb427_060013700.1	Cathepsin propeptide inhibitor domain (I29)/Papain family cysteine protease/Protein of unknown function (DUF3586), putative	1353	1353	450		ambiguous	Tb927.6.1000,Tb927.6.1010,Tb927.6.1020,Tb927.6.1030,Tb927.6.1040,Tb927.6.1050,Tb927.6.1060,Tb927.6.960,Tb927.6.970,Tb927.6.980,Tb927.6.990	cysteine peptidase, Clan CA, family C1, Cathepsin L-like			PF00112;PF08246;PF12131	Papain family cysteine protease;Cathepsin propeptide inhibitor domain (I29);Protein of unknown function (DUF3586)	null	null	GO:0004197;GO:0008234	cysteine-type endopeptidase activity;cysteine-type peptidase activity	GO:0006508	proteolysis	null	null	null	null	null	null		300.565	347.768	269.384	502.937	337.083	345.929	256.188	354.294	279.743	489.406	571.602	286.47				0	0	0	0	0	0	0	0
Tb427_000700800	Tb427_000700800.1	Retrotransposon hot spot protein, putative	1515	1515	504	RHS	-	-	-			PF07999	Retrotransposon hot spot protein	null	null	null	null	null	null	null	null	null	null	null	null		22.625	21.7776	19.0816	23.1986	28.073	26.1915	34.937	38.2107	39.8148	53.36	54.8131	55.0006				0	0	0	0	0	0	0	0
Tb427_000501000	Tb427_000501000.1	Retrotransposon hot spot protein, putative	2475	2475	824	RHS	-	-	-			PF07999	Retrotransposon hot spot protein	null	null	null	null	null	null	null	null	null	null	null	null		65.4567	70.4971	62.7955	83.6406	104.659	89.0088	153.646	176.089	162.186	203.899	224.617	183.333				0	0	0	0	0	0	0	0
Tb427_040025100	Tb427_040025100.1	hypothetical protein, conserved	570	570	189		-	Tb927.4.2265	hypothetical protein			N/A	N/A	null	null	null	null	null	null	null	null	null	null	null	null		3.07377	7.08582	7.41192	7.7602	11.7771	7.25162	5.29733	4.21404	5.38915	7.26474	8.01159	8.31689				1	0	0	0	0	0	1	1
Tb427_070026900	Tb427_070026900.1	Mitochondrial carrier protein, putative	1137	1137	378		-	Tb927.7.2230	mitochondrial carrier protein, putative			PF00153	Mitochondrial carrier protein	null	null	null	null	null	null	null	null	null	null	null	null		93.9769	104.58	94.9029	125.663	156.673	122.588	70.7635	60.4977	66.2125	94.2327	107.286	68.3965				0	0	0	0	0	0	0	0
Tb427_100165400	Tb427_100165400.1	hypothetical protein, conserved	13725	13725	4574		-	Tb927.10.15700	hypothetical protein, conserved			N/A	N/A	null	null	null	null	null	null	null	null	null	null	null	null		208.545	296.003	273.61	399.598	501.94	373.383	481.659	413.965	505.529	633.138	494.028	716.557				0	0	0	0	0	0	0	0
Tb427_000691600	Tb427_000691600.1	Retrotransposon hot spot protein, putative	1581	1581	526	RHS	-	-	-			PF07999	Retrotransposon hot spot protein	null	null	null	null	null	null	null	null	null	null	null	null		44.2979	44.1292	37.6283	50.2086	59.3582	51.4117	56.0057	64.5272	58.4429	75.5029	80.832	73.9615				0	0	0	0	0	0	0	0
Tb427_000819500	Tb427_000819500.1	Retrotransposon hot spot protein, putative	1446	1446	481	RHS	-	-	-			PF07999	Retrotransposon hot spot protein	null	null	null	null	null	null	null	null	null	null	null	null		7.53413	9.79197	10.1178	12.1048	18.8003	11.5697	13.8206	18.3943	15.5319	19.5914	21.9399	18.2059				0	0	0	0	0	0	0	0
Tb427_060014100	Tb427_060014100.1	Cathepsin propeptide inhibitor domain (I29)/Papain family cysteine protease/Protein of unknown function (DUF3586), putative	1350	1350	449		ambiguous	Tb927.6.1000,Tb927.6.1010,Tb927.6.1020,Tb927.6.1030,Tb927.6.1040,Tb927.6.1050,Tb927.6.1060,Tb927.6.960,Tb927.6.970,Tb927.6.980,Tb927.6.990	cysteine peptidase, Clan CA, family C1, Cathepsin L-like			PF00112;PF08246;PF12131	Papain family cysteine protease;Cathepsin propeptide inhibitor domain (I29);Protein of unknown function (DUF3586)	null	null	GO:0004197;GO:0008234	cysteine-type endopeptidase activity;cysteine-type peptidase activity	GO:0006508	proteolysis	null	null	null	null	null	null		276.618	336.97	262.799	476.693	324.141	329.582	223.319	290.051	229.187	408.797	479.432	229.507				0	0	0	0	0	0	0	0
Tb427_060014200	Tb427_060014200.1	Cathepsin propeptide inhibitor domain (I29)/Papain family cysteine protease/Protein of unknown function (DUF3586), putative	1350	1350	449		ambiguous	Tb927.6.1000,Tb927.6.1010,Tb927.6.1020,Tb927.6.1030,Tb927.6.1040,Tb927.6.1050,Tb927.6.1060,Tb927.6.960,Tb927.6.970,Tb927.6.980,Tb927.6.990	cysteine peptidase, Clan CA, family C1, Cathepsin L-like			PF00112;PF08246;PF12131	Papain family cysteine protease;Cathepsin propeptide inhibitor domain (I29);Protein of unknown function (DUF3586)	null	null	GO:0004197;GO:0008234	cysteine-type endopeptidase activity;cysteine-type peptidase activity	GO:0006508	proteolysis	null	null	null	null	null	null		283.087	338.921	269.391	482.149	331.422	340.346	221.757	288.678	227.837	399.342	473.048	230.224				0	0	0	0	0	0	0	0
Tb427_110150100	Tb427_110150100.1	MSP (Major sperm protein) domain containing protein, putative	651	651	216		-	Tb927.11.13230	VAMP-associated protein, putative	VAP		PF00635	MSP (Major sperm protein) domain	null	null	null	null	null	null	null	null	null	null	null	null		29.0623	52.6711	52.5675	54.6255	63.8433	59.6149	57.8622	76.0926	65.2736	87.6774	99.5137	111.026				0	0	0	0	0	0	0	0
Tb427_000707000	Tb427_000707000.1	Retrotransposon hot spot protein, putative	2028	2028	675	RHS	-	-	-			PF07999	Retrotransposon hot spot protein	null	null	null	null	null	null	null	null	null	null	null	null		3.22967	3.47543	3.54659	4.38823	5.34579	3.78917	4.60955	5.5227	3.7765	5.04465	6.01094	5.30994				1	0	0	0	0	1	1	1
Tb427_060033700	Tb427_060033700.1	WD domain, G-beta repeat, putative	1368	1368	455		-	Tb927.6.2860	WD domain, G-beta repeat, putative			PF00400	WD domain, G-beta repeat	null	null	GO:0005515	protein binding	null	null	null	null	null	null	null	null		58.687	80.1676	83.9221	91.2781	94.5041	92.0411	127.434	112.347	119.067	229.454	243.247	155.615				0	0	0	0	0	0	0	0
Tb427_070070700	Tb427_070070700.1	hypothetical protein, conserved	795	795	264		-	Tb927.7.6490	hypothetical protein, conserved			N/A	N/A	null	null	null	null	null	null	null	null	null	null	null	null		8.69981	10.955	13.3127	10.8301	13.3111	13.7104	25.7317	16.2117	25.5223	29.4612	48.1793	42.2172				0	0	0	0	0	0	0	0
Tb427_090007100	Tb427_090007100.1	Protein tyrosine kinase/Protein kinase domain containing protein, putative	1467	1467	488		-	Tb927.9.1570	calcium/calmodulin-dependent protein kinase, putative			PF00069	Protein kinase domain	null	null	GO:0005524;GO:0004672	ATP binding;protein kinase activity	GO:0006468	protein phosphorylation	null	null	null	null	null	null		27.1457	38.5764	42.2076	36.6836	52.7235	41.5826	28.7432	25.8847	26.1723	53.8959	46.9421	40.3879				0	0	0	0	0	0	0	0
Tb427_060034100	Tb427_060034100.1	HD domain containing protein, putative	2208	2208	735		-	Tb927.6.2900	dendritic cell-derived IFNG-induced protein			PF01966	HD domain	null	null	null	null	null	null	null	null	null	null	null	null		111.863	127.23	126.757	149.393	176.375	130.957	145.761	129.153	127.06	231.752	245.019	154.579				0	0	0	0	0	0	0	0
Tb427_090034500	Tb427_090034500.1	ATP:guanido phosphotransferase, N-terminal domain/ATP:guanido phosphotransferase, C-terminal catalytic domain containing protein, putative	1215	1215	404		ambiguous	Tb927.9.6210,Tb927.9.6250,Tb927.9.6290	arginine kinase			PF00217;PF02807	ATP:guanido phosphotransferase, C-terminal catalytic domain;ATP:guanido phosphotransferase, N-terminal domain	null	null	GO:0003824;GO:0016301;GO:0016772	catalytic activity;kinase activity;transferase activity, transferring phosphorus-containing groups	null	null	null	null	null	null	null	null		580.155	780.055	821.281	711.076	730.199	1100.24	339.088	534.083	368.279	461.511	471.236	758.699				0	0	0	0	0	0	0	0
Tb427_000786200	Tb427_000786200.1	Retrotransposon hot spot protein, putative	1311	1311	436	RHS	-	-	-			PF07999	Retrotransposon hot spot protein	null	null	null	null	null	null	null	null	null	null	null	null		2.89082	3.60426	4.01866	4.71376	5.83413	4.58719	5.66135	5.6768	5.49682	9.82518	8.79443	7.54288				1	0	0	0	0	0	1	1
Tb427_060013500	Tb427_060013500.1	Cathepsin propeptide inhibitor domain (I29)/Papain family cysteine protease/Protein of unknown function (DUF3586), putative	1350	1350	449		ambiguous	Tb927.6.1000,Tb927.6.1010,Tb927.6.1020,Tb927.6.1030,Tb927.6.1040,Tb927.6.1050,Tb927.6.1060,Tb927.6.960,Tb927.6.970,Tb927.6.980,Tb927.6.990	cysteine peptidase, Clan CA, family C1, Cathepsin L-like			PF00112;PF08246;PF12131	Papain family cysteine protease;Cathepsin propeptide inhibitor domain (I29);Protein of unknown function (DUF3586)	null	null	GO:0004197;GO:0008234	cysteine-type endopeptidase activity;cysteine-type peptidase activity	GO:0006508	proteolysis	null	null	null	null	null	null		278.149	329.815	262.132	471.475	330.062	329.621	220.43	294.561	228.907	409.671	466.581	231.296				0	0	0	0	0	0	0	0
Tb427_110101600	Tb427_110101600.1	hypothetical protein, conserved	525	525	174		-	Tb927.11.9380	hypothetical protein			N/A	N/A	null	null	null	null	null	null	null	null	null	null	null	null		3.68265	1.85878	2.62134	2.76007	5.29449	3.58182	7.23904	2.82622	7.06446	7.64177	10.7714	4.59254				1	1	1	1	0	1	0	1
Tb427_100031500	Tb427_100031500.1	Trafficking protein Mon1, putative	2013	2013	670		-	Tb927.10.2690	Trafficking protein Mon1, putative			PF03164	Trafficking protein Mon1	null	null	null	null	null	null	null	null	null	null	null	null		77.2991	84.1952	85.9229	95.771	98.9254	86.2649	72.7275	60.7919	71.1758	100.592	150.655	91.5834				0	0	0	0	0	0	0	0
Tb427_000667500	Tb427_000667500.1	hypothetical protein, conserved	450	450	149		-	-	-			N/A	N/A	null	null	null	null	null	null	null	null	null	null	null	null		38.9234	23.6747	33.6748	218.147	22.021	39.0658	17.8673	6.30771	8.36213	11.7257	6.66646	24.6194				0	0	0	0	0	0	0	1
Tb427_060013400	Tb427_060013400.1	Cathepsin propeptide inhibitor domain (I29)/Papain family cysteine protease/Protein of unknown function (DUF3586), putative	1350	1350	449		ambiguous	Tb927.6.1000,Tb927.6.1010,Tb927.6.1020,Tb927.6.1030,Tb927.6.1040,Tb927.6.1050,Tb927.6.1060,Tb927.6.960,Tb927.6.970,Tb927.6.980,Tb927.6.990	cysteine peptidase, Clan CA, family C1, Cathepsin L-like			PF00112;PF08246;PF12131	Papain family cysteine protease;Cathepsin propeptide inhibitor domain (I29);Protein of unknown function (DUF3586)	null	null	GO:0004197;GO:0008234	cysteine-type endopeptidase activity;cysteine-type peptidase activity	GO:0006508	proteolysis	null	null	null	null	null	null		277.133	331.628	262.563	475.532	324.083	339.618	215.305	297.715	235.226	409.212	476.383	235.272				0	0	0	0	0	0	0	0
Tb427_000630500	Tb427_000630500.1	Retrotransposon hot spot protein, putative	1500	1500	499	RHS	-	-	-			PF07999	Retrotransposon hot spot protein	null	null	null	null	null	null	null	null	null	null	null	null		12.4751	15.6728	15.1889	20.454	27.3254	20.716	22.9119	30.2285	27.6219	30.5891	30.7538	35.1138				0	0	0	0	0	0	0	0
Tb427_100133300	Tb427_100133300.1	hypothetical protein, conserved	2802	2802	933		-	Tb927.10.12590	hypothetical protein, conserved			N/A	N/A	null	null	GO:0005515	protein binding	null	null	null	null	null	null	null	null		113.349	99.3001	94.8485	142.81	138.811	126.969	157.927	179.799	173.147	252.829	259.511	215.707				0	0	0	0	0	0	0	0
Tb427_080087000	Tb427_080087000.1	50S ribosome-binding GTPase/ADP-ribosylation factor family/Ras of Complex, Roc, domain of DAPkinase/Ras family/Gtr1/RagA G protein conserved region containing protein, putative	1905	1905	634		-	Tb927.8.8140	small GTP-binding rab protein, putative			PF00071	Ras family	null	null	GO:0005525;GO:0003924	GTP binding;GTPase activity	null	null	null	null	null	null	null	null		14.0241	26.7936	28.2703	29.6003	33.6579	26.7375	49.5098	45.7812	42.8167	100.116	96.0936	49.8038				0	0	0	0	0	0	0	0
Tb427_000815600	Tb427_000815600.1	Retrotransposon hot spot protein, putative	1446	1446	481	RHS	-	-	-			PF07999	Retrotransposon hot spot protein	null	null	null	null	null	null	null	null	null	null	null	null		7.40676	9.28736	8.95874	11.4065	18.201	10.8597	14.4042	18.1133	16.3117	20.5221	19.4849	18.0215				0	0	0	0	0	0	0	0
Tb427_030016300	Tb427_030016300.1	hypothetical protein, conserved	2370	2370	789		-	Tb927.3.1660	SUMO-interacting motif-containing protein			N/A	N/A	null	null	null	null	null	null	null	null	null	null	null	null		12.6775	25.7301	27.1531	22.4961	34.9927	26.4321	30.55	29.4669	30.2506	67.5364	59.567	39.5965				0	0	0	0	0	0	0	0
Tb427_070049500	Tb427_070049500.1	hypothetical protein, conserved	1278	1278	425		-	Tb927.7.4410	hypothetical protein, conserved			N/A	N/A	null	null	null	null	null	null	null	null	null	null	null	null		11.8145	25.2185	25.2428	27.1974	38.773	33.0169	41.0026	30.7634	42.0473	68.2714	66.87	46.4135				0	0	0	0	0	0	0	0
Tb427_000755600	Tb427_000755600.1	Retrotransposon hot spot protein, putative	540	540	179	RHS	-	-	-			PF07999	Retrotransposon hot spot protein	null	null	null	null	null	null	null	null	null	null	null	null		17.2828	16.3603	14.2475	18.0335	22.5102	18.3698	29.6383	34.0023	28.5025	39.0634	39.3508	36.7111				0	0	0	0	0	0	0	0
Tb427_060014000	Tb427_060014000.1	Cathepsin propeptide inhibitor domain (I29)/Papain family cysteine protease/Protein of unknown function (DUF3586), putative	1350	1350	449		ambiguous	Tb927.6.1000,Tb927.6.1010,Tb927.6.1020,Tb927.6.1030,Tb927.6.1040,Tb927.6.1050,Tb927.6.1060,Tb927.6.960,Tb927.6.970,Tb927.6.980,Tb927.6.990	cysteine peptidase, Clan CA, family C1, Cathepsin L-like			PF00112;PF08246;PF12131	Papain family cysteine protease;Cathepsin propeptide inhibitor domain (I29);Protein of unknown function (DUF3586)	null	null	GO:0004197;GO:0008234	cysteine-type endopeptidase activity;cysteine-type peptidase activity	GO:0006508	proteolysis	null	null	null	null	null	null		317.258	382.26	300.21	543.551	378.956	382.755	226.662	302.027	243.618	424.175	489.981	240.452				0	0	0	0	0	0	0	0
Tb427_090053400	Tb427_090053400.1	PAP2 superfamily C-terminal, putative	1014	1014	337		-	Tb927.9.9410	inositol phosphorylceramide synthase			PF14360	PAP2 superfamily C-terminal	null	null	null	null	null	null	null	null	null	null	null	null		80.997	90.233	96.0082	103.926	131.389	103.326	90.457	80.9333	89.0872	120.596	132.635	142.662				0	0	0	0	0	0	0	0
Tb427_100048200	Tb427_100048200.1	hypothetical protein, conserved	492	492	163		-	Tb927.10.4400	hypothetical protein, conserved			N/A	N/A	null	null	null	null	null	null	null	null	null	null	null	null		5.96694	7.54188	7.35947	7.42371	7.98456	7.4227	10.4143	7.42434	9.98442	16.7065	19.8626	14.4283				0	0	0	0	0	0	0	0
Tb427_020010000	Tb427_020010000.1	26S proteasome regulatory subunit RPN6 N-terminal domain/PCI domain containing protein, putative	1542	1542	513		-	Tb927.2.2440	proteasome regulatory non-ATPase subunit 6	RPN6		PF01399	PCI domain	null	null	null	null	null	null	null	null	null	null	null	null		194.463	166.021	160.784	210.237	212.364	189.133	121.425	131.23	139.739	185.22	230.816	192.503				0	0	0	0	0	0	0	0
Tb427_060041300	Tb427_060041300.1	zinc finger of C3HC4-type, RING/B-box zinc finger containing protein, putative	1686	1686	561		-	Tb927.6.3640	zinc finger of C3HC4-type, RING/B-box zinc finger, putative			PF00643;PF15227	B-box zinc finger;zinc finger of C3HC4-type, RING	GO:0005622	intracellular	GO:0008270	zinc ion binding	null	null	null	null	null	null	null	null		38.8063	51.2104	53.3077	45.7888	57.0773	52.1099	44.3341	41.2453	39.834	78.2417	77.9287	60.6132				0	0	0	0	0	0	0	0
Tb427_010020400	Tb427_010020400.1	hypothetical protein, conserved	2100	2100	699		-	Tb927.1.2710	hypothetical protein, conserved			N/A	N/A	null	null	null	null	null	null	null	null	null	null	null	null		21.467	35.7594	37.571	47.0467	60.223	41.8558	27.8064	34.613	35.0254	41.9387	48.805	49.5046				0	0	0	0	0	0	0	0
Tb427_110058500	Tb427_110058500.1	Sugar (and other) transporter/Major Facilitator Superfamily, putative	1452	1452	483		-	Tb927.11.5350	myo-inositol/proton symporter (MIT)	HMIT		PF00083	Sugar (and other) transporter	GO:0016021;GO:0016020	integral component of membrane;membrane	GO:0022857	transmembrane transporter activity	GO:0055085	transmembrane transport	null	null	null	null	null	null		37.6218	48.5812	51.7711	74.4911	88.4534	58.1285	75.0867	64.9221	79.5664	124.313	142.223	71.9281				0	0	0	0	0	0	0	0
Tb427_090055800	Tb427_090055800.1	Glycine cleavage H-protein/Biotin-requiring enzyme, putative	417	417	138		-	Tb927.9.9840	lipoic acid containing carrier protein, putative	GCVH		PF01597	Glycine cleavage H-protein	GO:0005960	glycine cleavage complex	null	null	GO:0019464	glycine decarboxylation via glycine cleavage system	null	null	null	null	null	null		184.36	134.203	122.416	114.406	131.716	155.213	91.9192	135.091	79.4736	90.3428	111.957	140.618				0	0	0	0	0	0	0	0
Tb427_000723100	Tb427_000723100.1	Retrotransposon hot spot protein, putative	1416	1416	471	RHS	-	-	-			PF07999	Retrotransposon hot spot protein	null	null	null	null	null	null	null	null	null	null	null	null		5.216	7.00554	6.93836	10.7988	15.633	9.20113	16.1983	13.9025	17.6346	17.8012	14.5588	19.6934				0	0	0	0	0	0	0	0
Tb427_100044200	Tb427_100044200.1	hypothetical protein, conserved	471	471	156		-	-	-			N/A	N/A	null	null	null	null	null	null	null	null	null	null	null	null		15.4127	20.0907	20.1969	20.6936	25.574	19.9329	25.6379	22.1044	24.9321	35.1301	39.4176	42.0704				0	0	0	0	0	0	0	0
Tb427_100096400	Tb427_100096400.1	hypothetical protein, conserved	1236	1236	411		-	Tb927.10.8940	flagellum targeting protein kharon1, putative	KH1		N/A	N/A	null	null	null	null	null	null	null	null	null	null	null	null		321.99	550.154	551.96	525.81	666.768	709.14	752.883	810.537	741.013	1103.73	924.615	1319.3				0	0	0	0	0	0	0	0
Tb427_060013600	Tb427_060013600.1	Cathepsin propeptide inhibitor domain (I29)/Papain family cysteine protease/Protein of unknown function (DUF3586), putative	1353	1353	450		ambiguous	Tb927.6.1000,Tb927.6.1010,Tb927.6.1020,Tb927.6.1030,Tb927.6.1040,Tb927.6.1050,Tb927.6.1060,Tb927.6.960,Tb927.6.970,Tb927.6.980,Tb927.6.990	cysteine peptidase, Clan CA, family C1, Cathepsin L-like			PF00112;PF08246;PF12131	Papain family cysteine protease;Cathepsin propeptide inhibitor domain (I29);Protein of unknown function (DUF3586)	null	null	GO:0004197;GO:0008234	cysteine-type endopeptidase activity;cysteine-type peptidase activity	GO:0006508	proteolysis	null	null	null	null	null	null		302.071	348.816	274.536	492.852	340.699	349.777	262.422	348.613	284.492	490.455	578.626	276.226				0	0	0	0	0	0	0	0
Tb427_100134400	Tb427_100134400.1	Dehydrogenase E1 component, putative	1137	1137	378		TCACyc	Tb927.10.12700	pyruvate dehydrogenase E1 alpha subunit, putative			PF00676	Dehydrogenase E1 component	null	null	GO:0016624	oxidoreductase activity, acting on the aldehyde or oxo group of donors, disulfide as acceptor	GO:0008152	metabolic process	null	null	null	null	null	null		281.45	398.453	381.106	388.232	393.27	535.75	347.157	614.397	348.999	561.09	500.29	575.294				0	0	0	0	0	0	0	0
Tb427_110019300	Tb427_110019300.1	Periplasmic binding protein/Adenylate and Guanylate cyclase catalytic domain containing protein, putative	3714	3714	1237	GRESAG4	ambiguous	Tb927.11.13740,Tb927.11.140,Tb927.11.1480,Tb927.11.1490,Tb927.11.150,Tb927.11.17040,Tb927.11.5940	procyclic-enriched flagellar receptor adenylate cyclase 5			PF00211;PF13458	Adenylate and Guanylate cyclase catalytic domain;Periplasmic binding protein	null	null	GO:0016849	phosphorus-oxygen lyase activity	GO:0009190;GO:0035556	cyclic nucleotide biosynthetic process;intracellular signal transduction	null	null	null	null	null	null		103.947	181.91	179.134	182.175	253.405	237.89	220.465	219.883	253.111	233.246	293.925	408.832				0	0	0	0	0	0	0	0
Tb427_060044100	Tb427_060044100.1	hypothetical protein, conserved	291	291	96		-	-	-			N/A	N/A	null	null	null	null	null	null	null	null	null	null	null	null		11.4803	8.24991	10.6523	12.4291	13.6105	10.5021	4.51062	7.20139	5.63944	5.94736	9.92941	8.42114				0	0	0	0	0	0	1	0
Tb427_090042700	Tb427_090042700.1	Domain of unknown function (DUF1935)/Calpain family cysteine protease, putative	2571	2571	856		-	Tb927.9.7540	cysteine peptidase, Clan CA, family C2, putative			PF00648;PF09149	Calpain family cysteine protease;Domain of unknown function (DUF1935)	GO:0005622	intracellular	GO:0004198	calcium-dependent cysteine-type endopeptidase activity	GO:0006508	proteolysis	null	null	null	null	null	null		23.656	49.8945	48.0873	48.2327	72.0948	56.7802	61.3683	58.1563	66.4941	106.464	99.3083	89.3325				0	0	0	0	0	0	0	0
Tb427_080048300	Tb427_080048300.1	hypothetical protein, conserved	603	603	200		-	Tb927.8.4340	hypothetical protein, conserved			N/A	N/A	null	null	null	null	null	null	null	null	null	null	null	null		5.70663	9.73335	10.3926	8.58015	10.865	10.3627	8.4745	6.26509	7.63616	13.6261	16.9835	9.53537				0	0	0	0	0	0	0	1
Tb427_080029500	Tb427_080029500.1	Microtubule binding/Kinesin motor domain containing protein, putative	2253	2253	750		-	Tb927.8.2630	kinesin-C	KIN-C		PF00225	Kinesin motor domain	null	null	GO:0005524;GO:0008017;GO:0003777	ATP binding;microtubule binding;microtubule motor activity	GO:0007018	microtubule-based movement	null	null	null	null	null	null		116.923	164.817	158.336	182.026	214.52	195.722	236.667	202.877	247.652	358.567	363.302	360.211				0	0	0	0	0	0	0	0
Tb427_000710900	Tb427_000710900.1	Retrotransposon hot spot protein, putative	1515	1515	504	RHS	-	-	-			PF07999	Retrotransposon hot spot protein	null	null	null	null	null	null	null	null	null	null	null	null		20.8275	20.7857	18.4135	23.5061	27.9821	23.8312	37.0165	42.6332	38.2724	50.2975	52.7486	50.4871				0	0	0	0	0	0	0	0
Tb427_100134100	Tb427_100134100.1	hypothetical protein, conserved	1611	1611	536		-	Tb927.10.12670	hypothetical protein, conserved			N/A	N/A	null	null	null	null	null	null	null	null	null	null	null	null		18.835	36.5788	35.183	40.1078	44.6059	37.777	56.2944	57.7343	61.978	91.0107	106.14	90.1031				0	0	0	0	0	0	0	0
Tb427_060030000	Tb427_060030000.1	Flavinator of succinate dehydrogenase, putative	441	441	146		ProM7.04	Tb927.6.2510	Succinate dehydrogenase assembly factor 2, mitochondrial	SDHAF2		PF03937	Flavinator of succinate dehydrogenase	null	null	null	null	null	null	null	null	null	null	null	null		35.1104	41.1828	45.7376	43.4623	63.5996	60.9802	44.7653	35.5568	42.4732	51.6299	51.9809	66.1311				0	0	0	0	0	0	0	0
Tb427_110158600	Tb427_110158600.1	Cyclin/Cyclin, N-terminal domain containing protein, putative	636	636	211		-	Tb927.11.14080	cyclin 2	CYC2		PF08613	Cyclin	null	null	GO:0019901	protein kinase binding	GO:0000079	regulation of cyclin-dependent protein serine/threonine kinase activity	null	null	null	null	null	null		16.3742	19.2458	20.8047	19.8877	22.5021	25.1641	16.2276	18.7948	17.2538	24.798	21.9825	33.4402				0	0	0	0	0	0	0	0
Tb427_000277100	Tb427_000277100.1	Endonuclease-reverse transcriptase/Reverse transcriptase (RNA-dependent DNA polymerase)/RNase H, putative	4146	4146	1381	RHS	-	-	-			PF00075;PF00078;PF14529	RNase H;Reverse transcriptase (RNA-dependent DNA polymerase);Endonuclease-reverse transcriptase	null	null	GO:0004523;GO:0003676	RNA-DNA hybrid ribonuclease activity;nucleic acid binding	null	null	null	null	null	null	null	null		1.55071	2.7453	2.52069	3.73013	6.6451	3.25536	3.63869	4.25947	3.47438	3.19936	2.51465	2.95931				1	1	1	1	0	1	1	1
Tb427_100027500	Tb427_100027500.1	hypothetical protein, conserved	831	831	276		-	Tb927.10.2330	hypothetical protein, conserved			N/A	N/A	null	null	null	null	null	null	null	null	null	null	null	null		36.3647	46.9364	50.917	52.1409	65.5342	50.1025	66.6941	47.1643	58.7511	109.354	116.241	73.0989				0	0	0	0	0	0	0	0
Tb427_000270500	Tb427_000270500.1	hypothetical protein, conserved	327	327	108	HYPc	-	-	-			N/A	N/A	null	null	null	null	null	null	null	null	null	null	null	null		23.6469	14.9965	10.8141	13.0759	9.01765	17.3848	11.9428	22.073	11.2925	12.6	11.4023	23.04				0	0	0	0	0	0	0	0
Tb427_100125300	Tb427_100125300.1	hypothetical protein, conserved	3492	3492	1163		-	Tb927.10.11780	hypothetical protein, conserved			N/A	N/A	null	null	null	null	null	null	null	null	null	null	null	null		119.836	175.005	179.086	217.469	271.179	200.858	260.482	240.184	300.139	429.078	473.78	382.568				0	0	0	0	0	0	0	0
Tb427_110019400	Tb427_110019400.1	Periplasmic binding protein/Adenylate and Guanylate cyclase catalytic domain containing protein, putative	3714	3714	1237	GRESAG4	ambiguous	Tb927.11.13740,Tb927.11.140,Tb927.11.1480,Tb927.11.1490,Tb927.11.150,Tb927.11.17040,Tb927.11.5940	procyclic-enriched flagellar receptor adenylate cyclase 5			PF00211;PF13458	Adenylate and Guanylate cyclase catalytic domain;Periplasmic binding protein	null	null	GO:0016849	phosphorus-oxygen lyase activity	GO:0009190;GO:0035556	cyclic nucleotide biosynthetic process;intracellular signal transduction	null	null	null	null	null	null		111.296	187.008	189.844	193.901	275.515	258.396	232.465	227.221	266.085	242.128	302.052	409.379				0	0	0	0	0	0	0	0
Tb427_070065300	Tb427_070065300.1	Major Facilitator Superfamily/Nodulin-like, putative	1791	1791	596	PAD	ambiguous	Tb927.7.5930,Tb927.7.5940,Tb927.7.5950,Tb927.7.5960,Tb927.7.5970,Tb927.7.5980,Tb927.7.5990,Tb927.7.6000	Protein Associated with Differentiation 1			PF07690	Major Facilitator Superfamily	GO:0016021	integral component of membrane	null	null	GO:0055085	transmembrane transport	null	null	null	null	null	null		62.1873	84.777	95.0373	104.859	120.968	106.751	69.1849	50.9006	58.3537	119.793	109.693	70.5902				0	0	0	0	0	0	0	0
Tb427_110096300	Tb427_110096300.1	Ribose/Galactose Isomerase, putative	468	468	155		-	Tb927.11.8970	ribose 5-phosphate isomerase, putative			PF02502	Ribose/Galactose Isomerase	null	null	GO:0016853;GO:0004751	isomerase activity;ribose-5-phosphate isomerase activity	GO:0005975;GO:0006098	carbohydrate metabolic process;pentose-phosphate shunt	null	null	null	null	null	null		183.086	198.682	175.047	142.53	156.792	271.717	143.306	217.762	111.68	126.308	119.881	219.209				0	0	0	0	0	0	0	0
Tb427_060050800	Tb427_060050800.1	hypothetical protein, conserved	426	426	141		-	Tb927.6.4570	hypothetical protein, conserved			N/A	N/A	null	null	null	null	null	null	null	null	null	null	null	null		96.0956	83.1566	79.5813	94.0512	117.496	95.3289	43.9682	49.2626	43.3671	39.6749	64.9035	56.8451				0	0	0	0	0	0	0	0
Tb427_110174100	Tb427_110174100.1	Oxidoreductase FAD-binding domain/Oxidoreductase NAD-binding domain containing protein, putative	927	927	308		-	Tb927.11.15550	NADH-cytochrome b5 reductase, putative	B5R		PF00175;PF00970	Oxidoreductase NAD-binding domain;Oxidoreductase FAD-binding domain	null	null	GO:0016491	oxidoreductase activity	GO:0055114	oxidation-reduction process	null	null	null	null	null	null		77.95	101.204	119.085	136.394	158.538	139.438	82.1369	95.2579	91.2205	140.747	136.947	134.522				0	0	0	0	0	0	0	0
Tb427_000744100	Tb427_000744100.1	Retrotransposon hot spot protein, putative	1476	1476	491	RHS	-	-	-			PF07999	Retrotransposon hot spot protein	null	null	null	null	null	null	null	null	null	null	null	null		0.729176	1.37276	1.61158	1.62633	2.50787	2.51574	3.04132	4.31287	3.98943	5.06921	3.08356	6.33169				1	1	1	1	1	1	1	1
Tb427_100018400	Tb427_100018400.1	hypothetical protein, conserved	1695	1695	564		-	Tb927.10.1540	zinc finger protein family member, putative	ZC3H30		N/A	N/A	null	null	null	null	null	null	null	null	null	null	null	null		13.5034	31.7804	28.1007	31.5569	45.8189	36.2903	31.7698	28.2308	26.3467	37.7425	31.14	36.1686				0	0	0	0	0	0	0	0
Tb427_060012000	Tb427_060012000.1	hypothetical protein, conserved	2337	2337	778		-	Tb927.6.860	hypothetical protein			N/A	N/A	null	null	null	null	null	null	null	null	null	null	null	null		9.02278	20.2773	20.3787	21.5582	30.9982	22.6887	25.032	28.0402	31.2915	43.324	35.5999	53.2872				0	0	0	0	0	0	0	0
Tb427_080046100	Tb427_080046100.1	hypothetical protein, conserved	636	636	211		-	Tb927.8.4130	class I transcription factor A, subunit 5b	CITFA-5b		N/A	N/A	null	null	null	null	null	null	null	null	null	null	null	null		23.7416	25.4525	24.6229	37.9335	40.802	26.7838	25.183	24.4899	24.3524	30.3046	40.9231	25.5257				0	0	0	0	0	0	0	0
Tb427_000524500	Tb427_000524500.1	Trypanosomal VSG domain/Trypanosome variant surface glycoprotein C-terminal domain containing protein, putative	1566	1566	521	VSG	-	-	-			PF10659;PF13206	Trypanosome variant surface glycoprotein C-terminal domain;Trypanosomal VSG domain	null	null	null	null	null	null	null	null	null	null	null	null		27.5269	25.5728	27.5906	15.0959	34.0172	39.1448	13.5669	16.5306	10.3327	12.0708	10.1954	18.9603				0	0	0	0	0	0	0	0
Tb427_100145000	Tb427_100145000.1	hypothetical protein, conserved	1668	1668	555		-	Tb927.10.13390,Tb927.10.13690	hypothetical protein, conserved	HYPc		N/A	N/A	null	null	null	null	null	null	null	null	null	null	null	null		23.7219	29.1456	30.4769	57.6746	82.8381	34.998	52.5431	39.924	65.8979	47.82	61.9027	43.8146				0	0	0	0	0	0	0	0
Tb427_000741000	Tb427_000741000.1	Retrotransposon hot spot protein, putative	852	852	283	RHS	-	-	-			PF07999	Retrotransposon hot spot protein	null	null	null	null	null	null	null	null	null	null	null	null		11.1332	11.6486	10.8918	13.8818	18.5197	13.4444	16.4652	16.1789	18.8025	19.2625	21.8126	25.7908				0	0	0	0	0	0	0	0
Tb427_010031000	Tb427_010031000.1	hypothetical protein, conserved	1431	1431	476		ambiguous	Tb927.1.4540,Tb927.1.4560,Tb927.1.4580,Tb927.1.4600,Tb927.1.4630,Tb927.1.4650	cyclin-like F-box protein 1A			N/A	N/A	null	null	GO:0005515	protein binding	null	null	null	null	null	null	null	null		6.23726	18.1359	19.7225	14.0139	21.0016	16.346	14.2154	8.2056	12.5617	35.2845	30.005	14.8599				0	0	0	0	0	0	0	0
Tb427_110031600	Tb427_110031600.1	hypothetical protein, conserved	1638	1638	545		-	Tb927.11.2670	Nucleoporin NUP59	NUP59		N/A	N/A	null	null	null	null	null	null	null	null	null	null	null	null		89.5065	114.294	111.967	110.515	137.517	125.391	117.294	110.65	106.075	150.9	161.603	169.024				0	0	0	0	0	0	0	0
Tb427_050037800	Tb427_050037800.1	hypothetical protein, conserved	1101	1101	366		-	Tb927.5.3130	hypothetical protein			N/A	N/A	null	null	null	null	null	null	null	null	null	null	null	null		16.1069	33.0979	33.2484	32.9564	49.7876	35.8192	50.0575	38.6786	57.8966	80.1402	78.66	88.6638				0	0	0	0	0	0	0	0
Tb427_010016700	Tb427_010016700.1	Domain of unknown function (DUF1935), putative	372	372	123		-	Tb927.1.2230	small myristoylated protein 1-1			PF09149	Domain of unknown function (DUF1935)	null	null	null	null	null	null	null	null	null	null	null	null		127	173.803	162.704	143.173	211.24	157.996	235.36	349.514	275.87	320.858	327.955	553.515				0	0	0	0	0	0	0	0
Tb427_010029000	Tb427_010029000.1	DnaJ domain containing protein, putative	1485	1485	494		-	Tb927.1.4300	chaperone protein DnaJ, putative	J17		PF00226	DnaJ domain	null	null	null	null	null	null	null	null	null	null	null	null		14.1255	28.4104	31.1937	31.3963	47.5483	32.7028	47.6344	44.9713	49.8337	72.2433	73.2558	70.7023				0	0	0	0	0	0	0	0
Tb427_090025900	Tb427_090025900.1	hypothetical protein, conserved	1971	1971	656		-	Tb927.9.4450	hypothetical protein			N/A	N/A	null	null	null	null	null	null	null	null	null	null	null	null		32.1128	61.1244	64.6315	74.885	96.0271	73.3266	67.2498	53.5685	76.9112	103.841	113.887	104.559				0	0	0	0	0	0	0	0
Tb427_110019000	Tb427_110019000.1	Dehydrogenase E1 component/Transketolase, pyrimidine binding domain/2-oxoglutarate dehydrogenase C-terminal, putative	3027	3027	1008		ProM5.1	Tb927.11.1450	2-oxoglutarate dehydrogenase E1 component, putative			PF00676;PF02779;PF16870	Dehydrogenase E1 component;Transketolase, pyrimidine binding domain;2-oxoglutarate dehydrogenase C-terminal	null	null	GO:0016624;GO:0004591;GO:0030976	oxidoreductase activity, acting on the aldehyde or oxo group of donors, disulfide as acceptor;oxoglutarate dehydrogenase (succinyl-transferring) activity;thiamine pyrophosphate binding	GO:0008152;GO:0055114;GO:0006099	metabolic process;oxidation-reduction process;tricarboxylic acid cycle	null	null	null	null	null	null		514.358	765.966	765.235	852.137	948.938	921.957	679.03	853.487	771.511	1019.71	1095.98	1229.81				0	0	0	0	0	0	0	0
Tb427_020031800	Tb427_020031800.1	Zn-finger in Ran binding protein and others, putative	858	858	285		-	Tb927.2.6070	mitochondrial RNA binding complex 1 subunit	MRB6070		PF00641	Zn-finger in Ran binding protein and others	null	null	null	null	null	null	null	null	null	null	null	null		146.436	126.538	132.434	185.361	218.925	166.063	116.345	96.8756	120.376	146.565	183.389	123.65				0	0	0	0	0	0	0	0
Tb427_000277200	Tb427_000277200.1	Reverse transcriptase (RNA-dependent DNA polymerase)/RNase H, putative	2961	2961	986	RHS	-	-	-			PF00075;PF00078	RNase H;Reverse transcriptase (RNA-dependent DNA polymerase)	null	null	GO:0004523;GO:0003676	RNA-DNA hybrid ribonuclease activity;nucleic acid binding	null	null	null	null	null	null	null	null		2.63697	3.48002	3.37436	7.19294	9.1156	4.86528	7.03881	9.06274	9.06119	5.20063	5.09841	6.80025				1	0	0	0	0	0	1	0
Tb427_030024300	Tb427_030024300.1	hypothetical protein, conserved	1014	1014	337		-	Tb927.3.2460	hypothetical protein, conserved			N/A	N/A	null	null	null	null	null	null	null	null	null	null	null	null		33.3582	39.9682	41.181	48.0656	52.9519	50.6085	53.1523	43.7774	54.5439	78.2745	90.6421	69.7859				0	0	0	0	0	0	0	0
Tb427_060013300	Tb427_060013300.1	Cathepsin propeptide inhibitor domain (I29)/Papain family cysteine protease/Protein of unknown function (DUF3586), putative	1350	1350	449		ambiguous	Tb927.6.1000,Tb927.6.1010,Tb927.6.1020,Tb927.6.1030,Tb927.6.1040,Tb927.6.1050,Tb927.6.1060,Tb927.6.960,Tb927.6.970,Tb927.6.980,Tb927.6.990	cysteine peptidase, Clan CA, family C1, Cathepsin L-like			PF00112;PF08246;PF12131	Papain family cysteine protease;Cathepsin propeptide inhibitor domain (I29);Protein of unknown function (DUF3586)	null	null	GO:0004197;GO:0008234	cysteine-type endopeptidase activity;cysteine-type peptidase activity	GO:0006508	proteolysis	null	null	null	null	null	null		263.655	316.857	252.532	445.114	316.414	316.452	203.372	266.02	220.962	373.24	442.176	209.308				0	0	0	0	0	0	0	0
Tb427_070053000	Tb427_070053000.1	hypothetical protein, conserved	996	996	331		-	Tb927.7.4740	hypothetical protein, conserved			N/A	N/A	null	null	null	null	null	null	null	null	null	null	null	null		70.7124	85.5718	87.849	93.9249	129.736	106.369	125.446	103.203	145.104	177.774	240.361	160.766				0	0	0	0	0	0	0	0
Tb427_100130100	Tb427_100130100.1	Methyltransferase domain containing protein, putative	807	807	268		-	Tb927.10.12270	methyltransferase domain containing protein, putative			PF13649	Methyltransferase domain	null	null	null	null	null	null	null	null	null	null	null	null		10.8562	6.89596	9.27685	16.9919	19.9864	10.8201	9.18454	7.62902	12.2278	7.32024	13.668	12.3736				0	0	0	0	0	0	0	0
Tb427_000223000	Tb427_000223000.1	Retrotransposon hot spot protein, putative	1371	1371	456	RHS	-	-	-			PF07999	Retrotransposon hot spot protein	null	null	null	null	null	null	null	null	null	null	null	null		3.49322	5.94929	5.49093	8.86052	10.427	6.69234	13.5295	13.5733	12.552	18.4427	12.1293	17.1332				1	0	0	0	0	0	0	0
Tb427_100017900	Tb427_100017900.1	Temperature dependent protein affecting M2 dsRNA replication, putative	3663	3663	1220		-	Tb927.10.1490	Temperature dependent protein affecting M2 dsRNA replication, putative	MKT1L		PF12246;PF12247	Temperature dependent protein affecting M2 dsRNA replication;Temperature dependent protein affecting M2 dsRNA replication	null	null	null	null	null	null	null	null	null	null	null	null		86.7851	167.98	154.336	178.723	262.483	203.486	242.758	262.711	276.121	289.63	287.808	382.546				0	0	0	0	0	0	0	0
Tb427_000270300	Tb427_000270300.1	Retrotransposon hot spot protein, putative	2481	2481	826	RHS	-	-	-			PF07999	Retrotransposon hot spot protein	null	null	null	null	null	null	null	null	null	null	null	null		58.7353	54.8101	49.8391	64.0567	76.864	75.3427	75.4621	120.012	94.8388	98.6952	115.922	110.939				0	0	0	0	0	0	0	0
Tb427_100059100	Tb427_100059100.1	hypothetical protein, conserved	1695	1695	564		-	Tb927.10.5510	endonuclease/exonuclease/phosphatase, putative	IP5Pase		N/A	N/A	null	null	null	null	GO:0046856	phosphatidylinositol dephosphorylation	null	null	null	null	null	null		20.7593	31.3233	31.1115	35.0471	39.5083	27.4969	31.961	31.7404	27.2033	69.8203	61.8208	27.6583				0	0	0	0	0	0	0	0
Tb427_000641900	Tb427_000641900.1	hypothetical protein, conserved	327	327	108	HYPc	-	-	-			N/A	N/A	null	null	null	null	null	null	null	null	null	null	null	null		27.3622	17.002	13.0313	14.3326	10.5628	18.2741	14.1666	28.0332	13.7015	13.3901	14.1636	30.023				0	0	0	0	0	0	0	0
Tb427_000273100	Tb427_000273100.1	Retrotransposon hot spot protein, putative	1389	1389	462	RHS	-	-	-			PF07999	Retrotransposon hot spot protein	null	null	null	null	null	null	null	null	null	null	null	null		7.99799	11.7159	10.0793	13.1261	15.4717	11.6366	20.6213	23.6636	20.731	31.0054	27.6934	29.2557				0	0	0	0	0	0	0	0
Tb427_000273000	Tb427_000273000.1	Retrotransposon hot spot protein, putative	1629	1629	542	RHS	-	-	-			PF07999	Retrotransposon hot spot protein	null	null	null	null	null	null	null	null	null	null	null	null		71.9037	65.5997	58.4198	66.8089	65.514	75.797	101.702	105.834	93.2651	160.886	126.228	155.206				0	0	0	0	0	0	0	0
Tb427_100010200	Tb427_100010200.1	hypothetical protein, conserved	786	786	261		-	Tb927.10.700	hypothetical protein, conserved			N/A	N/A	null	null	null	null	null	null	null	null	null	null	null	null		94.4651	93.016	101.186	105.452	128.912	123.245	115.909	97.803	116.619	125.043	158.284	184.905				0	0	0	0	0	0	0	0
Tb427_000807700	Tb427_000807700.1	Retrotransposon hot spot protein, putative	1518	1518	505	RHS	-	-	-			PF07999	Retrotransposon hot spot protein	null	null	null	null	null	null	null	null	null	null	null	null		29.2161	26.7842	26.1253	35.9221	41.8086	34.1419	41.9437	49.257	45.8921	62.295	56.1739	59.8095				0	0	0	0	0	0	0	0
Tb427_000275000	Tb427_000275000.1	Retrotransposon hot spot protein, putative	2028	2028	675	RHS	-	-	-			PF07999	Retrotransposon hot spot protein	null	null	null	null	null	null	null	null	null	null	null	null		3.72941	5.60807	4.48075	5.3408	6.08782	6.55779	2.49128	4.40421	3.4097	3.41212	4.11489	4.77861				1	0	0	0	0	0	1	1
Tb427_010019800	Tb427_010019800.1	Adaptin N terminal region/non-SMC mitotic condensation complex subunit 1/Coatomer beta C-terminal region/Coatomer beta subunit appendage platform, putative	2949	2949	982		-	Tb927.1.2570	coatomer beta subunit	beta-coP		PF01602;PF07718;PF14806	Adaptin N terminal region;Coatomer beta C-terminal region;Coatomer beta subunit appendage platform	GO:0030126;GO:0005737;GO:0030117	COPI vesicle coat;cytoplasm;membrane coat	GO:0005488;GO:0005198	binding;structural molecule activity	GO:0006886;GO:0016192	intracellular protein transport;vesicle-mediated transport	null	null	null	null	null	null		139.453	188.452	183.774	247.23	279.171	222.025	183.462	234.52	192.769	263.911	292.112	228.843				0	0	0	0	0	0	0	0
Tb427_050015600	Tb427_050015600.1	TGS domain/Threonyl and Alanyl tRNA synthetase second additional domain/tRNA synthetase class II core domain (G, H, P, S and T)/Anticodon binding domain containing protein, putative	2400	2400	799		-	Tb927.5.1090	threonyl-tRNA synthetase, putative			PF00587;PF02824;PF03129;PF07973	tRNA synthetase class II core domain (G, H, P, S and T);TGS domain;Anticodon binding domain;Threonyl and Alanyl tRNA synthetase second additional domain	GO:0005737	cytoplasm	GO:0005524;GO:0004812;GO:0000166;GO:0004829	ATP binding;aminoacyl-tRNA ligase activity;nucleotide binding;threonine-tRNA ligase activity	GO:0043039;GO:0006418;GO:0006435	tRNA aminoacylation;tRNA aminoacylation for protein translation;threonyl-tRNA aminoacylation	null	null	null	null	null	null		174.78	264.031	253.829	327.94	350.6	351.107	198.973	250.054	211.004	301.69	257.121	304.832				0	0	0	0	0	0	0	0
Tb427_090052900	Tb427_090052900.1	Protein kinase domain/Protein tyrosine kinase/Kinase-like, putative	1095	1095	364		-	Tb927.9.9320	MAPK/MAK/MRK overlapping kinase, putative	MOK		PF00069	Protein kinase domain	null	null	GO:0005524;GO:0004672	ATP binding;protein kinase activity	GO:0006468	protein phosphorylation	null	null	null	null	null	null		105.417	120.478	126.009	136.064	193.124	160.479	116.951	111.216	129.413	125.646	164.002	175.061				0	0	0	0	0	0	0	0
Tb427_080044200	Tb427_080044200.1	hypothetical protein, conserved	1749	1749	582		-	Tb927.8.3940	hypothetical protein, conserved			N/A	N/A	null	null	null	null	null	null	null	null	null	null	null	null		37.0226	32.7501	34.3741	55.5039	70.4884	38.5544	32.9494	32.0107	35.7028	28.3537	55.9571	24.3375				0	0	0	0	0	0	0	0
Tb427_040018800	Tb427_040018800.1	hypothetical protein, conserved	1686	1686	561		-	Tb927.4.1650	hypothetical protein, conserved			N/A	N/A	null	null	null	null	null	null	null	null	null	null	null	null		42.9049	62.9114	64.9101	69.5815	86.84	66.2602	100.357	75.783	95.0766	132.063	170.777	120.197				0	0	0	0	0	0	0	0
Tb427_090029400	Tb427_090029400.1	hypothetical protein, conserved	330	330	109		-	Tb927.9.5220	conserved protein			N/A	N/A	null	null	null	null	null	null	null	null	null	null	null	null		13.8585	13.6578	14.4384	17.455	20.1238	19.9705	6.2876	7.73019	7.18941	9.10365	11.1458	7.82031				0	0	0	0	0	0	1	0
Tb427_110082700	Tb427_110082700.1	hypothetical protein, conserved	786	786	261		-	Tb927.11.7600	hypothetical protein, conserved			N/A	N/A	null	null	null	null	null	null	null	null	null	null	null	null		68.3787	78.2067	75.5694	68.312	60.0436	86.2942	67.5755	112.299	58.3674	101.162	89.581	113.327				0	0	0	0	0	0	0	0
Tb427_040050800	Tb427_040050800.1	Transmembrane amino acid transporter protein/Tryptophan/tyrosine permease family, putative	1422	1422	473	AAT	AAT	Tb927.4.4730	amino acid transporter, putative	AATP11		PF01490	Transmembrane amino acid transporter protein	null	null	null	null	null	null	null	null	null	null	null	null		196.272	266.984	332.856	338.502	398.917	401.671	119.415	150.716	129.275	163.223	155.123	233.626				0	0	0	0	0	0	0	0
Tb427_030013800	Tb427_030013800.1	hypothetical protein, conserved	498	498	165		-	Tb927.3.1410	cytochrome oxidase subunit VII	COXVII		N/A	N/A	null	null	null	null	null	null	null	null	null	null	null	null		356.54	337.468	336.3	349.939	487.597	418.766	349.093	416.547	330.937	352.197	389.3	509.32				0	0	0	0	0	0	0	0
Tb427_110045400	Tb427_110045400.1	hypothetical protein, conserved	942	942	313		-	Tb927.11.3990	hypothetical protein, conserved			N/A	N/A	null	null	null	null	null	null	null	null	null	null	null	null		49.0062	49.7523	52.305	74.1783	86.5149	58.9766	66.2908	59.4762	64.6629	88.4142	109.519	60.4321				0	0	0	0	0	0	0	0
Tb427_060013000	Tb427_060013000.1	Cathepsin propeptide inhibitor domain (I29)/Papain family cysteine protease/Protein of unknown function (DUF3586), putative	1353	1353	450		ambiguous	Tb927.6.1000,Tb927.6.1010,Tb927.6.1020,Tb927.6.1030,Tb927.6.1040,Tb927.6.1050,Tb927.6.1060,Tb927.6.960,Tb927.6.970,Tb927.6.980,Tb927.6.990	cysteine peptidase, Clan CA, family C1, Cathepsin L-like			PF00112;PF08246;PF12131	Papain family cysteine protease;Cathepsin propeptide inhibitor domain (I29);Protein of unknown function (DUF3586)	null	null	GO:0004197;GO:0008234	cysteine-type endopeptidase activity;cysteine-type peptidase activity	GO:0006508	proteolysis	null	null	null	null	null	null		279.32	330.471	261.911	464.409	320.743	329.909	241.029	317.143	269.873	453.824	521.125	267.25				0	0	0	0	0	0	0	0
Tb427_060044900	Tb427_060044900.1	hypothetical protein, conserved	2142	2142	713		-	Tb927.6.3990	hypothetical protein, conserved			N/A	N/A	null	null	null	null	null	null	null	null	null	null	null	null		50.0737	75.9936	72.9702	83.4263	113.576	86.3259	156.297	142.268	155.706	215.697	225.417	189.554				0	0	0	0	0	0	0	0
Tb427_000804400	Tb427_000804400.1	hypothetical protein, conserved	327	327	108	HYPc	-	-	-			N/A	N/A	null	null	null	null	null	null	null	null	null	null	null	null		19.7704	13.3555	9.73533	10.9941	7.44492	13.4902	12.6145	23.4037	11.4532	12.7646	10.3847	26.8838				0	0	0	0	0	0	0	0
Tb427_000791400	Tb427_000791400.1	Retrotransposon hot spot protein, putative	1521	1521	506	RHS	-	-	-			PF07999	Retrotransposon hot spot protein	null	null	null	null	null	null	null	null	null	null	null	null		30.0259	28.6208	25.5235	34.3076	42.0681	35.3037	43.1905	48.3765	49.0005	59.3824	58.6209	57.6057				0	0	0	0	0	0	0	0
Tb427_070065400	Tb427_070065400.1	Major Facilitator Superfamily/Nodulin-like, putative	1791	1791	596	PAD	ambiguous	Tb927.7.5930,Tb927.7.5940,Tb927.7.5950,Tb927.7.5960,Tb927.7.5970,Tb927.7.5980,Tb927.7.5990,Tb927.7.6000	Protein Associated with Differentiation 1			PF07690	Major Facilitator Superfamily	GO:0016021	integral component of membrane	null	null	GO:0055085	transmembrane transport	null	null	null	null	null	null		62.9632	88.9604	98.0369	104.221	123.753	110.83	63.8596	49.4004	58.8857	117.782	107.065	70.167				0	0	0	0	0	0	0	0
Tb427_110074700	Tb427_110074700.1	hypothetical protein, conserved	1824	1824	607		-	Tb927.11.6980	Phosphoenolpyruvate carboxykinase, related			N/A	N/A	null	null	GO:0004611;GO:0017076	phosphoenolpyruvate carboxykinase activity;purine nucleotide binding	GO:0006094	gluconeogenesis	null	null	null	null	null	null		120.852	131.928	128.868	167.663	216.156	168.484	143.408	101.361	137.44	156.963	215.506	116.73				0	0	0	0	0	0	0	0
Tb427_060013200	Tb427_060013200.1	Cathepsin propeptide inhibitor domain (I29)/Papain family cysteine protease/Protein of unknown function (DUF3586), putative	1353	1353	450		ambiguous	Tb927.6.1000,Tb927.6.1010,Tb927.6.1020,Tb927.6.1030,Tb927.6.1040,Tb927.6.1050,Tb927.6.1060,Tb927.6.960,Tb927.6.970,Tb927.6.980,Tb927.6.990	cysteine peptidase, Clan CA, family C1, Cathepsin L-like			PF00112;PF08246;PF12131	Papain family cysteine protease;Cathepsin propeptide inhibitor domain (I29);Protein of unknown function (DUF3586)	null	null	GO:0004197;GO:0008234	cysteine-type endopeptidase activity;cysteine-type peptidase activity	GO:0006508	proteolysis	null	null	null	null	null	null		271.011	328.962	265.515	464.367	319.48	327.113	244.688	324.617	268.806	468.337	532.522	264.934				0	0	0	0	0	0	0	0
Tb427_050017000	Tb427_050017000.1	Trichohyalin-plectin-homology domain containing protein, putative	1452	1452	483		-	Tb927.5.1230	hypothetical protein, conserved			PF13868	Trichohyalin-plectin-homology domain	null	null	null	null	null	null	null	null	null	null	null	null		100.343	124.171	123.08	145.212	162.308	138.924	315.567	296.858	321.075	416.226	442.954	504.282				0	0	0	0	0	0	0	0
Tb427_100059000	Tb427_100059000.1	hypothetical protein, conserved	1041	1041	346		-	Tb927.10.5500	NADH-ubiquinone oxidoreductase complex I subunit, putative			N/A	N/A	null	null	null	null	null	null	null	null	null	null	null	null		99.6729	102.591	106.789	144.662	187.595	126.685	163.472	103.074	164.945	195.288	256.81	147.645				0	0	0	0	0	0	0	0
Tb427_040050400	Tb427_040050400.1	hypothetical protein, conserved	837	837	278		-	Tb927.4.4690	hypothetical protein, conserved			N/A	N/A	null	null	null	null	null	null	null	null	null	null	null	null		60.3869	63.7227	63.2818	64.9771	80.7346	74.0209	47.1089	59.8172	53.6914	67.6825	82.9618	75.3206				0	0	0	0	0	0	0	0
Tb427_080040600	Tb427_080040600.1	Protein kinase domain/Protein tyrosine kinase, putative	1116	1116	371		-	Tb927.8.3550	mitogen-activated protein kinase 3, putative	MPK3		PF00069	Protein kinase domain	null	null	GO:0005524;GO:0004672	ATP binding;protein kinase activity	GO:0006468	protein phosphorylation	null	null	null	null	null	null		14.4473	21.2887	21.4299	25.8337	33.0716	26.2096	20.3046	17.2164	22.3746	28.7738	26.8765	31.9				0	0	0	0	0	0	0	0
Tb427_010029100	Tb427_010029100.1	hypothetical protein, conserved	4917	4917	1638		-	Tb927.1.4310	Flagellum attachment zone protein 2	FAZ2		N/A	N/A	null	null	null	null	null	null	null	null	null	null	null	null		48.9851	114.185	110.474	130.839	187.759	143.106	163.061	165.363	173.175	165.578	153.179	261.75				0	0	0	0	0	0	0	0
Tb427_000776300	Tb427_000776300.1	Periplasmic binding protein/Adenylate and Guanylate cyclase catalytic domain containing protein, putative	3807	3807	1268	GRESAG4	-	-	-			PF00211;PF13458	Adenylate and Guanylate cyclase catalytic domain;Periplasmic binding protein	null	null	GO:0016849	phosphorus-oxygen lyase activity	GO:0009190;GO:0035556	cyclic nucleotide biosynthetic process;intracellular signal transduction	null	null	null	null	null	null		3.30673	5.46567	5.76042	7.52238	10.4843	9.6786	9.87848	6.88898	8.46297	10.7139	9.55739	6.42193				1	0	0	0	0	0	0	1
Tb427_000287200	Tb427_000287200.1	hypothetical protein	327	327	108	HYPc	-	-	-			N/A	N/A	null	null	null	null	null	null	null	null	null	null	null	null		7.55589	5.77912	3.72964	4.6686	3.69507	5.46367	3.67561	6.74706	3.12606	3.63476	3.79068	5.37664				0	0	0	0	0	0	1	1
Tb427_100098000	Tb427_100098000.1	BT1 family, putative	1923	1923	640		-	Tb927.10.9080	pteridine transporter, putative			PF03092	BT1 family	GO:0016021	integral component of membrane	null	null	null	null	null	null	null	null	null	null		422.439	628.845	663.429	668.322	916.483	753.093	345.28	386.358	436.604	420.781	506.012	746.564				0	0	0	0	0	0	0	0
Tb427_070065200	Tb427_070065200.1	Major Facilitator Superfamily/Nodulin-like, putative	1791	1791	596	PAD	ambiguous	Tb927.7.5930,Tb927.7.5940,Tb927.7.5950,Tb927.7.5960,Tb927.7.5970,Tb927.7.5980,Tb927.7.5990,Tb927.7.6000	Protein Associated with Differentiation 1			PF07690	Major Facilitator Superfamily	GO:0016021	integral component of membrane	null	null	GO:0055085	transmembrane transport	null	null	null	null	null	null		65.1328	95.5272	104.532	115.686	135.947	121.478	61.418	50.4711	61.6088	115.49	108.042	71.9096				0	0	0	0	0	0	0	0
Tb427_000695800	Tb427_000695800.1	Retrotransposon hot spot protein, putative	2499	2499	832	RHS	-	-	-			PF07999	Retrotransposon hot spot protein	null	null	null	null	null	null	null	null	null	null	null	null		70.4082	71.7543	66.4875	79.7898	92.5709	94.1126	96.446	115.533	110.099	127.903	133.682	149.85				0	0	0	0	0	0	0	0
Tb427_090016400	Tb427_090016400.1	6-O-methylguanine DNA methyltransferase, DNA binding domain containing protein, putative	648	648	215		-	Tb927.9.2800	hypothetical protein, conserved			PF01035	6-O-methylguanine DNA methyltransferase, DNA binding domain	null	null	GO:0003824	catalytic activity	GO:0006281	DNA repair	null	null	null	null	null	null		35.9899	33.52	36.579	31.7469	37.3374	36.698	30.3677	29.1774	27.3949	32.8427	46.1607	45.8441				0	0	0	0	0	0	0	0
Tb427_060036000	Tb427_060036000.1	hypothetical protein, conserved	4866	4866	1621		-	Tb927.6.3090	microtubule associated protein xmap215	XMAP215		N/A	N/A	null	null	GO:0005488	binding	null	null	null	null	null	null	null	null		115.956	163.198	171.912	249.051	335.388	201.346	255.013	163.829	280.495	442.857	378.805	254.319				0	0	0	0	0	0	0	0
Tb427_110005500	Tb427_110005500.1	Ribosome associated membrane protein RAMP4, putative	231	231	76		-	Tb927.11.167	ribosome associated membrane protein RAMP4, putative			PF06624	Ribosome associated membrane protein RAMP4	GO:0005783	endoplasmic reticulum	null	null	null	null	null	null	null	null	null	null		32.2802	28.3715	30.7207	27.6453	32.1098	29.8598	25.859	20.0355	25.5966	31.45	41.6085	44.4401				0	0	0	0	0	0	0	0
Tb427_030050100	Tb427_030050100.1	Protein kinase domain/Protein tyrosine kinase, putative	1287	1287	428		-	Tb927.3.4670	cdc2-related kinase 10, putative	CRK10		PF00069	Protein kinase domain	null	null	GO:0005524;GO:0004672	ATP binding;protein kinase activity	GO:0006468	protein phosphorylation	null	null	null	null	null	null		25.0132	35.3543	38.9496	29.4108	39.6622	38.973	51.718	39.8397	53.2217	83.0726	102.755	76.0666				0	0	0	0	0	0	0	0
Tb427_040029900	Tb427_040029900.1	hypothetical protein, conserved	900	900	299		-	Tb927.4.2750	hypothetical protein, conserved			N/A	N/A	null	null	null	null	null	null	null	null	null	null	null	null		14.4259	26.7334	30.5039	33.1965	45.1713	37.4996	44.6333	38.3484	47.1934	62.8663	58.3189	67.5945				0	0	0	0	0	0	0	0
Tb427_000286400	Tb427_000286400.1	Retrotransposon hot spot protein, putative	1254	1254	417	RHS	-	-	-			PF07999	Retrotransposon hot spot protein	null	null	null	null	null	null	null	null	null	null	null	null		6.93437	11.2463	8.90543	11.8618	16.5981	12.1293	9.46382	16.6571	11.5581	10.0973	14.7249	10.139				0	0	0	0	0	0	0	0
Tb427_000732400	Tb427_000732400.1	Retrotransposon hot spot protein, putative	1212	1212	403	RHS	-	-	-			PF07999	Retrotransposon hot spot protein	null	null	null	null	null	null	null	null	null	null	null	null		20.7264	20.323	17.4337	23.4325	26.3884	23.8191	34.3875	38.2706	33.7715	38.0803	38.1321	46.168				0	0	0	0	0	0	0	0
Tb427_100096100	Tb427_100096100.1	hypothetical protein, conserved	2133	2133	710		-	Tb927.10.8930	paraflagellar rod component, putative	PFC18		N/A	N/A	null	null	null	null	null	null	null	null	null	null	null	null		151.532	181.309	179.258	227.654	247.329	217.434	199.495	172.527	203.213	307.445	342.935	222.309				0	0	0	0	0	0	0	0
Tb427_030009900	Tb427_030009900.1	hypothetical protein, conserved	1803	1803	600		-	Tb927.3.1010	hypothetical protein, conserved			N/A	N/A	null	null	null	null	null	null	null	null	null	null	null	null		103.18	164.441	173.059	182.879	226.033	222.755	344.712	361.743	332.825	407.594	385.574	539.94				0	0	0	0	0	0	0	0
Tb427_110121900	Tb427_110121900.1	hypothetical protein, conserved	18300	18300	6099		-	Tb927.11.10660	Basal body protein	BBP590		N/A	N/A	null	null	null	null	null	null	null	null	null	null	null	null		251.043	406.907	386.332	494.889	628.715	522.367	617.096	485.765	595.747	862.576	734.717	690.965				0	0	0	0	0	0	0	0
Tb427_030016900	Tb427_030016900.1	hypothetical protein, conserved	285	285	94		-	Tb927.3.1720	hypothetical protein, conserved			N/A	N/A	null	null	null	null	null	null	null	null	null	null	null	null		22.9136	26.1553	28.5761	28.3496	33.449	26.616	11.9229	10.5883	12.5364	14.1984	21.4936	19.4838				0	0	0	0	0	0	0	0
Tb427_040023200	Tb427_040023200.1	C2 domain containing protein, putative	2721	2721	906		-	Tb927.4.2080	Coiled-coil and C2 domain-containing protein	CC2D		PF00168	C2 domain	null	null	null	null	null	null	null	null	null	null	null	null		221.58	262.242	256.891	213.699	252.679	320.259	312.312	334.897	339.911	344.883	410.534	656.72				0	0	0	0	0	0	0	0
Tb427_040046900	Tb427_040046900.1	Inorganic H+ pyrophosphatase, putative	2481	2481	826		-	Tb927.4.4380	Pyrophosphate-energized vacuolar membrane proton pump 1	VP1		PF03030	Inorganic H+ pyrophosphatase	GO:0016020	membrane	GO:0009678;GO:0004427	hydrogen-translocating pyrophosphatase activity;inorganic diphosphatase activity	GO:1902600	proton transmembrane transport	null	null	null	null	null	null		788.974	945.619	833.217	803.138	895.248	1439.04	508.925	609.277	412.671	538.963	356.974	702.242				0	0	0	0	0	0	0	0
Tb427_060029900	Tb427_060029900.1	RF-1 domain containing protein, putative	687	687	228		-	Tb927.6.2500	RF-1 domain containing protein, putative			PF00472	RF-1 domain	null	null	GO:0003747	translation release factor activity	GO:0006415	translational termination	null	null	null	null	null	null		67.4318	47.971	50.4864	56.0433	62.6352	56.5643	53.8741	62.3169	56.1063	71.5919	106.846	61.8126				0	0	0	0	0	0	0	0
Tb427_100011000	Tb427_100011000.1	Ring finger domain/Zinc finger, C3HC4 type (RING finger)/RING-H2 zinc finger domain containing protein, putative	522	522	173		-	Tb927.10.780	Ring finger domain containing protein, putative			PF13639	Ring finger domain	null	null	null	null	null	null	null	null	null	null	null	null		16.8469	22.5241	24.1608	25.9924	33.0876	26.1252	25.1163	19.9161	26.0345	34.3917	39.5453	36.3564				0	0	0	0	0	0	0	0
Tb427_070046500	Tb427_070046500.1	Kinesin motor domain/Microtubule binding, putative	2706	2706	901		-	Tb927.7.4110	kinesin, putative			PF00225	Kinesin motor domain	null	null	GO:0005524;GO:0008017;GO:0003777	ATP binding;microtubule binding;microtubule motor activity	GO:0007018	microtubule-based movement	null	null	null	null	null	null		19.4539	36.6175	41.2942	40.5537	57.9003	43.0667	45.0233	41.5198	56.6519	72.4994	81.017	84.4642				0	0	0	0	0	0	0	0
Tb427_000693600	Tb427_000693600.1	Retrotransposon hot spot protein, putative	2451	2451	816	RHS	-	-	-			PF07999	Retrotransposon hot spot protein	null	null	null	null	null	null	null	null	null	null	null	null		50.3299	51.0109	45.9103	56.7465	64.0835	65.5452	60.0079	76.3413	65.5833	71.997	79.8579	86.8473				0	0	0	0	0	0	0	0
Tb427_000110400	Tb427_000110400.1	hypothetical protein, conserved	450	450	149		-	-	-			N/A	N/A	null	null	null	null	null	null	null	null	null	null	null	null		25.5182	15.4088	20.618	136.136	12.8622	24.5482	11.7161	3.42107	5.32527	7.58882	3.59615	15.3021				0	0	0	0	0	0	0	1
Tb427_010020200	Tb427_010020200.1	Armadillo/beta-catenin-like repeat/HEAT repeat, putative	1542	1542	513		-	Tb927.1.2670	paralyzed flagella 16	PF16		PF00514;PF02985	Armadillo/beta-catenin-like repeat;HEAT repeat	null	null	GO:0005488;GO:0005515	binding;protein binding	null	null	null	null	null	null	null	null		67.4265	105.831	98.7731	123.263	136.658	106.206	102.54	177.517	104.405	125.995	170.179	132.58				0	0	0	0	0	0	0	0
Tb427_030060100	Tb427_030060100.1	hypothetical protein, conserved	1167	1167	388		-	Tb927.3.5660	UDP-GlcNAc:alpha3-D-mannoside beta-1,2-N-acetylglucosaminyltransferase I	GnTI		N/A	N/A	null	null	null	null	null	null	null	null	null	null	null	null		15.0383	13.8381	17.422	19.4573	26.508	20.8725	24.0716	20.6163	21.5469	35.5929	32.4013	24.4631				0	0	0	0	0	0	0	0
Tb427_080031900	Tb427_080031900.1	CAF1 family ribonuclease, putative	1761	1761	586		-	Tb927.8.2850	Poly(A)-specific ribonuclease PARN-1			PF04857	CAF1 family ribonuclease	null	null	null	null	null	null	null	null	null	null	null	null		45.3377	39.1591	44.4887	59.1336	69.8877	63.0377	43.3737	40.2697	49.7116	39.3084	72.322	45.514				0	0	0	0	0	0	0	0
Tb427_110167200	Tb427_110167200.1	hypothetical protein, conserved	1116	1116	371		-	Tb927.11.14880	Paraflagellar Rod Proteome Component 9, putative	PFC9		N/A	N/A	null	null	null	null	null	null	null	null	null	null	null	null		124.798	163.107	161.556	163.065	176.715	215.578	268.282	348.308	265.112	367.505	441.954	334.595				0	0	0	0	0	0	0	0
Tb427_060010000	Tb427_060010000.1	hypothetical protein, conserved	1812	1812	603		-	Tb927.6.660	hypothetical protein, conserved			N/A	N/A	null	null	null	null	null	null	null	null	null	null	null	null		161.875	204.933	207.269	254.036	353.959	261.396	255.769	168.089	274.533	280.857	395.181	260.06				0	0	0	0	0	0	0	0
Tb427_110018100	Tb427_110018100.1	zinc-finger of a C2HC-type, putative	1707	1707	568		-	Tb927.11.1360	zinc-finger of a C2HC-type, putative	TZP62.5		PF13913	zinc-finger of a C2HC-type	null	null	null	null	null	null	null	null	null	null	null	null		46.469	61.8749	62.6483	78.6224	95.6058	68.8765	74.6663	59.197	87.5642	121.318	147.537	91.4741				0	0	0	0	0	0	0	0
Tb427_040005900	Tb427_040005900.1	RNA recognition motif. (a.k.a. RRM, RBD, or RNP domain), putative	1155	1155	384		-	Tb927.4.400	Double RNA binding domain protein 7	DRBD7		PF00076	RNA recognition motif. (a.k.a. RRM, RBD, or RNP domain)	null	null	GO:0003676	nucleic acid binding	null	null	null	null	null	null	null	null		70.8697	91.8206	94.523	126.894	161.637	117.428	150	95.4583	158.148	239.709	210.92	168.871				0	0	0	0	0	0	0	0
Tb427_000829600	Tb427_000829600.1	Retrotransposon hot spot protein, putative	786	786	261	RHS	-	-	-			PF07999	Retrotransposon hot spot protein	null	null	null	null	null	null	null	null	null	null	null	null		6.81584	8.47367	7.60496	9.27742	12.3787	9.41645	11.0505	11.8061	12.3315	15.7145	14.9384	15.741				0	0	0	0	0	0	0	0
Tb427_000637100	Tb427_000637100.1	Retrotransposon hot spot protein, putative	1515	1515	504	RHS	-	-	-			PF07999	Retrotransposon hot spot protein	null	null	null	null	null	null	null	null	null	null	null	null		40.7965	43.3662	37.5302	51.135	66.8611	48.9855	30.1807	57.4837	38.8477	32.9923	50.2382	37.7559				0	0	0	0	0	0	0	0
Tb427_010029500	Tb427_010029500.1	hypothetical protein, conserved	858	858	285		-	Tb927.1.4400	hypothetical protein, conserved			N/A	N/A	null	null	null	null	null	null	null	null	null	null	null	null		67.4677	62.8859	65.0947	73.7727	97.3301	74.6435	67.2654	65.2031	73.4875	87.8531	109.225	89.8795				0	0	0	0	0	0	0	0
Tb427_000765500	Tb427_000765500.1	Retrotransposon hot spot protein, putative	2490	2490	829	RHS	-	-	-			PF07999	Retrotransposon hot spot protein	null	null	null	null	null	null	null	null	null	null	null	null		64.0736	60.9262	53.4065	63.0762	75.4663	78.9163	62.7065	80.8007	75.3126	78.641	92.6205	92.6494				0	0	0	0	0	0	0	0
Tb427_000780500	Tb427_000780500.1	Retrotransposon hot spot protein, putative	2490	2490	829	RHS	-	-	-			PF07999	Retrotransposon hot spot protein	null	null	null	null	null	null	null	null	null	null	null	null		66.2523	65.6981	60.5999	66.8637	79.0839	84.276	75.5818	102.778	81.5583	98.7456	95.5233	121.003				0	0	0	0	0	0	0	0
Tb427_000656500	Tb427_000656500.1	Retrotransposon hot spot protein, putative	1440	1440	479	RHS	-	-	-			PF07999	Retrotransposon hot spot protein	null	null	null	null	null	null	null	null	null	null	null	null		5.6931	6.7691	6.61452	8.30684	13.0207	8.35114	8.44468	10.2492	11.5605	11.7222	11.9741	12.4975				0	0	0	0	0	0	0	0
Tb427_050030300	Tb427_050030300.1	Ubiquitin carboxyl-terminal hydrolase, putative	2961	2961	986		-	Tb927.5.2400	Peptidase C19, ubiquitin carboxyl-terminal hydrolase, putative			PF00443	Ubiquitin carboxyl-terminal hydrolase	null	null	GO:0036459	thiol-dependent ubiquitinyl hydrolase activity	GO:0016579	protein deubiquitination	null	null	null	null	null	null		27.018	52.7006	51.0247	50.7727	63.7351	50.5283	66.8768	55.4814	67.0923	114.57	111.946	96.5694				0	0	0	0	0	0	0	0
Tb427_090089100	Tb427_090089100.1	Tetratricopeptide repeat/CHAT domain containing protein, putative	4137	4137	1378		-	Tb927.9.15290	CHAT domain containing protein, putative			PF12770;PF13424	CHAT domain;Tetratricopeptide repeat	null	null	GO:0005515	protein binding	null	null	null	null	null	null	null	null		50.9032	126.03	125.522	153.093	227.387	157.427	166.018	183.337	185.004	221.254	183.965	237.945				0	0	0	0	0	0	0	0
Tb427_070073000	Tb427_070073000.1	hypothetical protein, conserved	831	831	276		-	Tb927.7.6700	hypothetical protein			N/A	N/A	null	null	null	null	null	null	null	null	null	null	null	null		9.75048	13.4616	13.8663	12.8058	17.8352	17.1906	11.4879	8.97047	12.4637	14.5024	14.7486	20.3873				0	0	0	0	0	0	0	0
Tb427_070076600	Tb427_070076600.1	N terminus of Rad21 / Rec8 like protein/Conserved region of Rad21 / Rec8 like protein, putative	1755	1755	584		-	Tb927.7.6900	Sister chromatid cohesion protein 1	SCC1		PF04824;PF04825	Conserved region of Rad21 / Rec8 like protein;N terminus of Rad21 / Rec8 like protein	GO:0000228	nuclear chromosome	GO:0005515	protein binding	null	null	null	null	null	null	null	null		154.701	200.06	207.518	259.004	309.574	273.402	231.51	239.358	228.082	292.786	322.803	255.241				0	0	0	0	0	0	0	0
Tb427_040054200	Tb427_040054200.1	hypothetical protein, conserved	390	390	129		-	Tb927.4.5080	hypothetical protein, conserved			N/A	N/A	null	null	null	null	null	null	null	null	null	null	null	null		24.4037	19.9144	17.9049	21.5326	22.6825	20.536	10.6898	25.3667	10.2211	6.62423	10.3947	19.5371				0	0	0	0	0	0	0	0
Tb427_000698800	Tb427_000698800.1	Retrotransposon hot spot protein, putative	1578	1578	525	RHS	-	-	-			PF07999	Retrotransposon hot spot protein	null	null	null	null	null	null	null	null	null	null	null	null		19.148	19.1253	16.7743	23.6455	31.2703	20.8923	32.3535	45.8547	32.9704	34.955	33.461	40.1457				0	0	0	0	0	0	0	0
Tb427_070025800	Tb427_070025800.1	hypothetical protein, conserved	1248	1248	415		-	Tb927.7.2120	hypothetical protein, conserved			N/A	N/A	null	null	GO:0051087	chaperone binding	null	null	null	null	null	null	null	null		37.9101	58.3712	56.2013	72.3275	88.9134	68.0697	98.0208	87.6256	102.995	158.976	144.669	117.816				0	0	0	0	0	0	0	0
Tb427_070077800	Tb427_070077800.1	hypothetical protein, conserved	573	573	190		-	-	-			N/A	N/A	null	null	null	null	null	null	null	null	null	null	null	null		45.3583	39.8344	36.5455	45.3802	41.0557	49.6644	44.7772	43.0317	46.0661	65.4174	55.6958	75.899				0	0	0	0	0	0	0	0
Tb427_030027700	Tb427_030027700.1	Ankyrin repeats (many copies)/Ankyrin repeats (3 copies)/Ankyrin repeat/6-phosphofructo-2-kinase, putative	3072	3072	1023		-	Tb927.3.2710	6-phosphofructo-2-kinase 2	PFK2		PF01591;PF12796	6-phosphofructo-2-kinase;Ankyrin repeats (3 copies)	null	null	GO:0003873;GO:0005524;GO:0005515	6-phosphofructo-2-kinase activity;ATP binding;protein binding	GO:0006000	fructose metabolic process	null	null	null	null	null	null		42.0177	72.1168	75.5142	81.8579	108.776	76.5415	75.6467	64.234	80.4652	137.693	145.588	86.3401				0	0	0	0	0	0	0	0
Tb427_090078800	Tb427_090078800.1	hypothetical protein, conserved	570	570	189		-	-	-			N/A	N/A	null	null	null	null	null	null	null	null	null	null	null	null		189.433	180.017	199.828	193.813	308.325	228.45	197.554	210.162	236.329	209.124	284.288	341.685				0	0	0	0	0	0	0	0
Tb427_050030000	Tb427_050030000.1	alpha/beta hydrolase fold/Serine aminopeptidase, S33/Alpha/beta hydrolase family, putative	1206	1206	401		-	Tb927.5.2370	hydrolase, alpha/beta fold family, putative			PF00561	alpha/beta hydrolase fold	null	null	null	null	null	null	null	null	null	null	null	null		48.2062	57.2966	58.4542	69.9078	81.0317	66.849	51.7232	33.1498	51.9899	65.6152	84.0197	61.8047				0	0	0	0	0	0	0	0
Tb427_090053100	Tb427_090053100.1	PAP2 superfamily C-terminal, putative	1041	1041	346		-	Tb927.9.9380,Tb927.9.9390	sphingomyelin/ceramide phosphorylethanolamine synthase, bifunctional			PF14360	PAP2 superfamily C-terminal	null	null	null	null	null	null	null	null	null	null	null	null		41.0986	47.7492	45.0188	61.9148	70.5441	44.8369	49.3276	47.6687	50.8578	75.5938	81.5699	59.3185				0	0	0	0	0	0	0	0
Tb427_040024500	Tb427_040024500.1	hypothetical protein, conserved	480	480	159		-	Tb927.4.2210	hypothetical protein, conserved			N/A	N/A	null	null	null	null	null	null	null	null	null	null	null	null		16.0069	23.0147	23.3676	25.6261	39.0162	28.0307	30.3119	33.6903	33.3176	35.2663	42.3956	39.6901				0	0	0	0	0	0	0	0
Tb427_000809300	Tb427_000809300.1	Retrotransposon hot spot protein, putative	1206	1206	401	RHS	-	-	-			PF07999	Retrotransposon hot spot protein	null	null	null	null	null	null	null	null	null	null	null	null		3.05024	4.70099	4.51834	5.4567	8.42973	5.76132	3.09481	3.2918	2.71787	3.50717	3.05753	2.89766				1	0	0	0	0	0	1	1
Tb427_000744500	Tb427_000744500.1	Retrotransposon hot spot protein, putative	1476	1476	491	RHS	-	-	-			PF07999	Retrotransposon hot spot protein	null	null	null	null	null	null	null	null	null	null	null	null		0.582399	1.71136	1.77297	1.82369	2.64899	2.43496	1.84183	3.41545	3.87453	4.98787	2.9075	6.63491				1	1	1	1	1	1	1	1
Tb427_070015200	Tb427_070015200.1	Glutathione peroxidase, putative	531	531	176		-	Tb927.7.1130,Tb927.7.1140	trypanothione/tryparedoxin dependent peroxidase 2			PF00255	Glutathione peroxidase	null	null	GO:0004602	glutathione peroxidase activity	GO:0055114;GO:0006979	oxidation-reduction process;response to oxidative stress	null	null	null	null	null	null		114.999	84.9292	75.6862	61.1656	68.5137	105.277	44.7161	46.0842	36.6124	50.7971	60.4795	50.5616				0	0	0	0	0	0	0	0
Tb427_000286200	Tb427_000286200.1	hypothetical protein, conserved	327	327	108	HYPc	-	-	-			N/A	N/A	null	null	null	null	null	null	null	null	null	null	null	null		25.442	17.9944	13.0944	15.2084	11.3032	18.764	14.2906	30.2322	15.0429	15.9084	14.4778	31.1154				0	0	0	0	0	0	0	0
Tb427_030015300	Tb427_030015300.1	hypothetical protein, conserved	1143	1143	380		-	Tb927.3.1560	TRF-Interacting Factor 2	TIF2		N/A	N/A	null	null	null	null	null	null	null	null	null	null	null	null		52.3842	59.4809	63.7965	65.3972	78.8905	64.5237	118.952	80.241	106.687	170.002	178.243	150.156				0	0	0	0	0	0	0	0
Tb427_090090100	Tb427_090090100.1	Kinesin motor domain/Microtubule binding, putative	2046	2046	681		-	Tb927.9.15470	kinesin, putative			PF00225	Kinesin motor domain	null	null	GO:0005524;GO:0008017;GO:0003777	ATP binding;microtubule binding;microtubule motor activity	GO:0007018	microtubule-based movement	null	null	null	null	null	null		105.522	136.003	127.402	153.932	170.792	159.058	206.672	151.229	212.213	264.428	305.279	275.534				0	0	0	0	0	0	0	0
Tb427_100055800	Tb427_100055800.1	XPC-binding domain containing protein, putative	3282	3282	1093		-	Tb927.10.5170	XPC-binding domain containing protein, putative			PF09280	XPC-binding domain	null	null	GO:0003684	damaged DNA binding	GO:0006289;GO:0043161	nucleotide-excision repair;proteasome-mediated ubiquitin-dependent protein catabolic process	null	null	null	null	null	null		62.4076	103.482	97.5249	115.75	150.18	112.134	144.873	135.517	155.861	169.213	222.906	187.804				0	0	0	0	0	0	0	0
Tb427_090063300	Tb427_090063300.1	hypothetical protein, conserved	1638	1638	545		-	Tb927.9.11050	4E-interacting protein, putative	4EIP		N/A	N/A	null	null	null	null	null	null	null	null	null	null	null	null		55.6432	64.1858	62.3327	65.9227	70.3173	81.5668	64.9928	74.315	68.8082	99.8145	87.408	111.245				0	0	0	0	0	0	0	0
Tb427_000711700	Tb427_000711700.1	hypothetical protein, conserved	327	327	108	HYPc	-	-	-			N/A	N/A	null	null	null	null	null	null	null	null	null	null	null	null		7.69208	5.00327	3.71902	5.50787	4.05089	6.20175	7.75216	12.2328	8.23438	11.6587	7.51083	13.6207				0	0	0	0	0	0	0	0
Tb427_020009200	Tb427_020009200.1	Glycerophosphoryl diester phosphodiesterase family, putative	3636	3636	1211		-	Tb927.2.2340	Glycerophosphoryl diester phosphodiesterase family, putative			PF03009	Glycerophosphoryl diester phosphodiesterase family	null	null	GO:0008081	phosphoric diester hydrolase activity	GO:0006629	lipid metabolic process	null	null	null	null	null	null		4.54242	11.4255	10.8245	9.05735	10.0101	8.56518	8.368	9.55782	7.46501	37.2095	14.0131	12.8932				0	0	0	0	0	0	0	0
Tb427_000222100	Tb427_000222100.1	Retrotransposon hot spot protein, putative	1614	1614	537	RHS	-	-	-			PF07999	Retrotransposon hot spot protein	null	null	null	null	null	null	null	null	null	null	null	null		16.5837	19.842	17.978	21.0998	29.9788	23.9567	28.7924	46.7774	34.1512	41.1597	42.5371	36.6988				0	0	0	0	0	0	0	0
Tb427_100061100	Tb427_100061100.1	Trypanosome variant surface glycoprotein (A-type), putative	1164	1164	387	VSG	-	Tb927.10.5690	procyclin-associated gene 2 (PAG2) protein, putative			PF00913	Trypanosome variant surface glycoprotein (A-type)	null	null	null	null	GO:0020012	evasion or tolerance of host immune response	null	null	null	null	null	null		3.5494	1.34236	1.30239	3.07098	2.85834	2.63176	11.8718	4.05432	25.3741	3.25677	21.734	6.29022				1	1	1	1	1	1	0	1
Tb427_100108300	Tb427_100108300.1	Pentatricopeptide repeat domain/PPR repeat/PPR repeat family/Pentacotripeptide-repeat region of PRORP, putative	867	867	288		-	Tb927.10.10160	Kinetoplast polyadenylation factor 4	KPAF4		PF01535;PF13041	PPR repeat;PPR repeat family	null	null	null	null	null	null	null	null	null	null	null	null		92.0138	79.5044	74.9873	85.6835	92.024	75.9282	65.6281	50.406	65.9076	58.5891	162.132	40.8026				0	0	0	0	0	0	0	0
Tb427_040048400	Tb427_040048400.1	hypothetical protein, conserved	3426	3426	1141		-	Tb927.4.4530	hypothetical protein, conserved			N/A	N/A	null	null	null	null	null	null	null	null	null	null	null	null		57.6863	87.9164	86.3275	109.315	151.745	103.941	166.456	142.795	162.138	202.798	218.915	162.339				0	0	0	0	0	0	0	0
Tb427_080077300	Tb427_080077300.1	Biotin carboxylase, N-terminal domain/Carbamoyl-phosphate synthase L chain, ATP binding domain/D-ala D-ala ligase C-terminus/Biotin carboxylase C-terminal domain/Biotin-requiring enzyme/Acetyl-CoA carboxylase, central region/Carboxyl transferase domain containing protein, putative	6546	6546	2181		-	Tb927.8.7100	acetyl-CoA carboxylase	ACC		PF00289;PF00364;PF01039;PF02785;PF02786;PF08326	Biotin carboxylase, N-terminal domain;Biotin-requiring enzyme;Carboxyl transferase domain;Biotin carboxylase C-terminal domain;Carbamoyl-phosphate synthase L chain, ATP binding domain;Acetyl-CoA carboxylase, central region	null	null	GO:0005524;GO:0003989;GO:0016874;GO:0046872	ATP binding;acetyl-CoA carboxylase activity;ligase activity;metal ion binding	GO:0006633	fatty acid biosynthetic process	null	null	null	null	null	null		320.514	507.961	472.73	508.4	649.286	603.072	526.093	575.254	540.369	580.643	646.848	792.467				0	0	0	0	0	0	0	0
Tb427_000695600	Tb427_000695600.1	Retrotransposon hot spot protein, putative	2490	2490	829	RHS	-	-	-			PF07999	Retrotransposon hot spot protein	null	null	null	null	null	null	null	null	null	null	null	null		52.1065	51.4254	47.5535	57.5474	65.5806	67.973	57.9171	75.0865	67.3201	74.9489	82.7564	85.7623				0	0	0	0	0	0	0	0
Tb427_070031100	Tb427_070031100.1	hypothetical protein, conserved	1218	1218	405		-	Tb927.7.2660	zinc finger protein family member, putative	ZC3H20		N/A	N/A	null	null	GO:0046872	metal ion binding	null	null	null	null	null	null	null	null		16.1507	43.2669	40.9432	48.4585	65.6217	57.9324	38.6041	35.176	41.5901	32.1614	30.4996	64.8055				0	0	0	0	0	0	0	0
Tb427_100164600	Tb427_100164600.1	FYVE zinc finger containing protein, putative	2121	2121	706		-	Tb927.10.15610	zinc finger protein, putative			PF01363	FYVE zinc finger	null	null	GO:0046872	metal ion binding	null	null	null	null	null	null	null	null		14.7515	30.6432	33.5476	31.7733	44.4309	36.2818	74.4249	57.7165	81.3996	121.92	115.502	120.789				0	0	0	0	0	0	0	0
Tb427_000753700	Tb427_000753700.1	Retrotransposon hot spot protein, putative	1515	1515	504	RHS	-	-	-			PF07999	Retrotransposon hot spot protein	null	null	null	null	null	null	null	null	null	null	null	null		16.2139	13.4958	13.8621	18.0834	18.2528	17.8566	19.0034	21.08	19.2139	23.926	23.9557	27.9773				0	0	0	0	0	0	0	0
Tb427_030046700	Tb427_030046700.1	Ribosomal protein S8, putative	393	393	130		-	Tb927.3.4360	40S ribosomal protein S15A, putative			PF00410	Ribosomal protein S8	GO:0005840	ribosome	GO:0003735	structural constituent of ribosome	GO:0006412	translation	null	null	null	null	null	null		678.969	498.302	495.303	597.823	549.029	600.203	238.322	221.859	234.976	277.558	319.89	381.935				0	0	0	0	0	0	0	0
Tb427_100119600	Tb427_100119600.1	BRE1 E3 ubiquitin ligase, putative	2619	2619	872		-	Tb927.10.11250	Coiled-coil domain-containing protein 40 homolog	CCDC40		PF08647	BRE1 E3 ubiquitin ligase	null	null	null	null	null	null	null	null	null	null	null	null		185.029	200.655	201.896	195.498	250.522	238.434	266.667	256.005	262.177	253.989	306.812	449.058				0	0	0	0	0	0	0	0
Tb427_000734400	Tb427_000734400.1	hypothetical protein, conserved	318	318	105	HYPc	-	-	-			N/A	N/A	null	null	null	null	null	null	null	null	null	null	null	null		2.97847	2.99685	2.36928	1.54619	2.30687	3.52342	2.86665	7.04916	4.3261	4.52886	6.38958	5.91358				1	1	1	1	1	1	1	0
Tb427_080072600	Tb427_080072600.1	hypothetical protein, conserved	639	639	212		-	Tb927.8.6630	hypothetical protein			N/A	N/A	null	null	null	null	null	null	null	null	null	null	null	null		18.9944	27.7717	28.7541	27.986	37.3718	31.6084	45.9464	47.7048	57.3245	74.0267	77.4242	88.8936				0	0	0	0	0	0	0	0
Tb427_000721300	Tb427_000721300.1	hypothetical protein, conserved	327	327	108	HYPc	-	-	-			N/A	N/A	null	null	null	null	null	null	null	null	null	null	null	null		24.116	15.691	11.2138	15.0568	11.1785	17.5338	13.4334	25.8182	13.9602	13.2111	10.9688	27.2441				0	0	0	0	0	0	0	0
Tb427_110174500	Tb427_110174500.1	hypothetical protein, conserved	864	864	287		-	Tb927.11.15590	hypothetical protein, conserved			PF13419	Haloacid dehalogenase-like hydrolase	null	null	null	null	null	null	null	null	null	null	null	null		126.892	103.135	104.257	118.688	127.39	128.143	128.206	82.0031	126.57	150.132	226.336	133.967				0	0	0	0	0	0	0	0
Tb427_100008500	Tb427_100008500.1	Plasma-membrane choline transporter, putative	2067	2067	688		-	Tb927.10.530	Plasma-membrane choline transporter, putative	ESP22		PF04515	Plasma-membrane choline transporter	null	null	null	null	null	null	null	null	null	null	null	null		9.59635	17.5854	18.902	14.9108	16.4932	15.6318	8.44516	10.9344	7.23642	14.5043	12.1359	13.8662				0	0	0	0	0	0	0	0
Tb427_090042400	Tb427_090042400.1	Nucleoside transporter, putative	1389	1389	462		-	Tb927.9.7470	purine nucleoside transporter	NT10		PF01733	Nucleoside transporter	GO:0016021	integral component of membrane	GO:0005337	nucleoside transmembrane transporter activity	GO:1901642	nucleoside transmembrane transport	null	null	null	null	null	null		156.569	281.694	311.151	234.02	325.125	333.583	275.09	306.931	285.625	372.357	297.366	609.708				0	0	0	0	0	0	0	0
Tb427_000502000	Tb427_000502000.1	Trypanosomal VSG domain containing protein, putative	1026	1026	341	VSG	-	-	-			PF13206	Trypanosomal VSG domain	null	null	null	null	null	null	null	null	null	null	null	null		1.08038	0.492584	0.274366	0.896964	0.586987	0.589895	2.89126	1.62763	7.10544	0.730142	4.40976	2.7127				1	1	1	1	1	1	1	1
Tb427_070073700	Tb427_070073700.1	Acyl CoA binding protein, putative	294	294	97		-	Tb927.7.6770	Acyl CoA binding protein, putative			PF00887	Acyl CoA binding protein	null	null	GO:0000062	fatty-acyl-CoA binding	null	null	null	null	null	null	null	null		66.8994	69.9905	71.5832	68.5935	92.6062	87.8177	88.9139	129.721	85.0058	109.854	110.807	124.691				0	0	0	0	0	0	0	0
Tb427_110188000	Tb427_110188000.1	hypothetical protein, conserved	1113	1113	370		-	Tb927.11.16820	hypothetical protein, conserved			N/A	N/A	null	null	null	null	null	null	null	null	null	null	null	null		8.37625	14.0054	15.9948	16.7228	20.763	18.2363	24.1578	20.8576	27.1623	25.9773	24.3893	53.0624				0	0	0	0	0	0	0	0
Tb427_000222200	Tb427_000222200.1	Retrotransposon hot spot protein, putative	1113	1113	370	RHS	-	-	-			PF07999	Retrotransposon hot spot protein	null	null	null	null	null	null	null	null	null	null	null	null		38.4666	33.7149	31.5415	34.7401	44.041	41.7668	41.6275	46.6383	43.3815	53.161	51.2984	60.1575				0	0	0	0	0	0	0	0
Tb427_110011800	Tb427_110011800.1	hypothetical protein, conserved	795	795	264		-	Tb927.11.720	hypothetical protein, conserved			N/A	N/A	null	null	null	null	null	null	null	null	null	null	null	null		273.726	254.691	253.048	225.141	253.846	307.306	155.63	246.621	175.439	116.242	192.537	346.386				0	0	0	0	0	0	0	0
Tb427_100110500	Tb427_100110500.1	DEAD/DEAH box helicase/Helicase conserved C-terminal domain containing protein, putative	1563	1563	520		-	Tb927.10.10380	ATP-dependent DEAD/H RNA helicase, putative			PF00270;PF00271	DEAD/DEAH box helicase;Helicase conserved C-terminal domain	null	null	GO:0005524;GO:0003676	ATP binding;nucleic acid binding	null	null	null	null	null	null	null	null		147.005	130.431	137.849	180.797	211.94	148.397	153.549	124.652	156.182	175.534	255.018	162.043				0	0	0	0	0	0	0	0
Tb427_070045100	Tb427_070045100.1	hypothetical protein, conserved	963	963	320		-	Tb927.7.3970	hypothetical protein, conserved			N/A	N/A	null	null	null	null	null	null	null	null	null	null	null	null		5.40925	12.417	12.8324	12.859	15.2011	13.5815	11.9982	11.8782	11.0322	20.1464	16.4903	17.0598				0	0	0	0	0	0	0	0
Tb427_080061300	Tb427_080061300.1	SH3-binding, glutamic acid-rich protein, putative	813	813	270		-	Tb927.8.5590	SH3-binding, glutamic acid-rich protein, putative			PF04908	SH3-binding, glutamic acid-rich protein	null	null	GO:0009055;GO:0015035	electron transfer activity;protein disulfide oxidoreductase activity	GO:0045454	cell redox homeostasis	null	null	null	null	null	null		52.0018	63.9172	65.6653	73.9429	100.826	74.1976	49.2698	35.5222	60.9057	69.1406	94.2127	65.0779				0	0	0	0	0	0	0	0
Tb427_030049300	Tb427_030049300.1	hypothetical protein, conserved	918	918	305		-	Tb927.3.4590	hypothetical protein, conserved			N/A	N/A	null	null	null	null	null	null	null	null	null	null	null	null		6.12725	14.3337	14.7391	17.3814	22.329	18.7915	27.2682	26.0669	27.378	41.8258	31.9077	36.2695				0	0	0	0	0	0	0	0
Tb427_050052200	Tb427_050052200.1	hypothetical protein, conserved	1740	1740	579		-	Tb927.5.4480	paraflagellar rod component par4, putative			N/A	N/A	null	null	null	null	null	null	null	null	null	null	null	null		235.5	279.861	261.678	295.943	317.4	335.312	366.375	530.35	393.962	374.235	459.015	637.877				0	0	0	0	0	0	0	0
Tb427_010006700	Tb427_010006700.1	Phosphoglycerate kinase, putative	1530	1530	509		-	Tb927.1.720	phosphoglycerate kinase	PGKA		PF00162	Phosphoglycerate kinase	null	null	GO:0004618	phosphoglycerate kinase activity	GO:0006096	glycolytic process	null	null	null	null	null	null		154.506	153.34	168.656	146.491	148.027	188.104	107.421	99.2288	108.599	135.765	175.848	180.729				0	0	0	0	0	0	0	0
Tb427_000809900	Tb427_000809900.1	Retrotransposon hot spot protein, putative	852	852	283	RHS	-	-	-			PF07999	Retrotransposon hot spot protein	null	null	null	null	null	null	null	null	null	null	null	null		14.2373	14.7513	13.0048	17.6237	22.5144	15.0988	26.2741	27.8941	27.965	28.6344	32.3138	34.3045				0	0	0	0	0	0	0	0
Tb427_110133300	Tb427_110133300.1	Biotin-requiring enzyme/2-oxoacid dehydrogenases acyltransferase (catalytic domain), putative	1152	1152	383		ProM5.3	Tb927.11.11680	2-oxoglutarate dehydrogenase E2 component, putative			PF00198;PF00364	2-oxoacid dehydrogenases acyltransferase (catalytic domain);Biotin-requiring enzyme	null	null	GO:0016746	transferase activity, transferring acyl groups	GO:0008152	metabolic process	null	null	null	null	null	null		223.353	330.508	343.973	324.291	316.586	428.869	203.428	266.816	175.981	278.989	208.368	338.184				0	0	0	0	0	0	0	0
Tb427_100087300	Tb427_100087300.1	NLI interacting factor-like phosphatase, putative	801	801	266		-	Tb927.10.8050	TFIIF-stimulated CTD phosphatase, putative			PF03031	NLI interacting factor-like phosphatase	null	null	null	null	null	null	null	null	null	null	null	null		6.10725	16.1663	17.7554	22.191	29.2517	19.5983	15.8163	27.9292	24.6473	31.0041	29.7229	32.3747				0	0	0	0	0	0	0	0
Tb427_030042400	Tb427_030042400.1	RNA recognition motif. (a.k.a. RRM, RBD, or RNP domain), putative	1134	1134	377		-	Tb927.3.3960	Double RNA binding domain protein 6A	DRBD6A		PF00076	RNA recognition motif. (a.k.a. RRM, RBD, or RNP domain)	null	null	GO:0003676	nucleic acid binding	null	null	null	null	null	null	null	null		7.47265	16.5193	17.319	14.7143	21.2427	15.1328	24.6103	14.7616	18.4964	35.407	34.1914	24.4266				0	0	0	0	0	0	0	0
Tb427_050040000	Tb427_050040000.1	Iron/manganese superoxide dismutases, alpha-hairpin domain/Iron/manganese superoxide dismutases, C-terminal domain containing protein, putative	717	717	238		-	Tb927.5.3350	iron superoxide dismutase A, mitochondrial	FeSODA		PF00081;PF02777	Iron/manganese superoxide dismutases, alpha-hairpin domain;Iron/manganese superoxide dismutases, C-terminal domain	null	null	GO:0046872;GO:0004784	metal ion binding;superoxide dismutase activity	GO:0055114;GO:0006801	oxidation-reduction process;superoxide metabolic process	null	null	null	null	null	null		154.077	194.787	184.042	156.08	161.069	222.186	132.932	242.224	119.6	178.556	169.386	211.766				0	0	0	0	0	0	0	0
Tb427_000762000	Tb427_000762000.1	Retrotransposon hot spot protein, putative	1605	1605	534	RHS	-	-	-			PF07999	Retrotransposon hot spot protein	null	null	null	null	null	null	null	null	null	null	null	null		22.4383	19.851	18.6516	23.8899	25.4753	24.5724	36.7268	45.835	39.8409	46.1026	47.8793	55.0118				0	0	0	0	0	0	0	0
Tb427_030007100	Tb427_030007100.1	Torus domain containing protein, putative	741	741	246		-	Tb927.3.740	ZFP family member, putative	ZC3H5		PF16131	Torus domain	null	null	GO:0046872	metal ion binding	null	null	null	null	null	null	null	null		53.479	81.3005	72.4671	76.0495	117.026	88.0408	167.209	139.767	189.8	217.18	237.063	224.626				0	0	0	0	0	0	0	0
Tb427_000497700	Tb427_000497700.1	Retrotransposon hot spot protein, putative	1392	1392	463	RHS	-	-	-			PF07999	Retrotransposon hot spot protein	null	null	null	null	null	null	null	null	null	null	null	null		7.99063	9.75304	10.9759	15.7817	23.8796	15.84	26.7319	31.0051	32.9371	24.4427	20.2171	33.8953				0	0	0	0	0	0	0	0
Tb427_070005500	Tb427_070005500.1	Peptidase family M3, putative	2058	2058	685		-	Tb927.7.190	thimet oligopeptidase, putative	THOP1		PF01432	Peptidase family M3	null	null	GO:0004222	metalloendopeptidase activity	GO:0006508	proteolysis	null	null	null	null	null	null		725.546	674.954	570.622	783.956	531.626	704.712	272.166	504.982	237.171	406.086	270.195	463.622				0	0	0	0	0	0	0	0
Tb427_000759300	Tb427_000759300.1	Retrotransposon hot spot protein, putative	1212	1212	403	RHS	-	-	-			PF07999	Retrotransposon hot spot protein	null	null	null	null	null	null	null	null	null	null	null	null		29.7697	27.3953	26.1835	30.1947	38.876	33.9772	45.9047	48.4453	43.2923	51.1297	49.5855	57.5844				0	0	0	0	0	0	0	0
Tb427_090080400	Tb427_090080400.1	hypothetical protein, conserved	4737	4737	1578		-	Tb927.9.13440	Flagellar Member 5	FLAM5		N/A	N/A	null	null	GO:0005515	protein binding	null	null	null	null	null	null	null	null		102.882	151.329	149.036	190.705	232.894	162.613	145.454	164.038	160.573	206.847	237.56	180.29				0	0	0	0	0	0	0	0
Tb427_000795800	Tb427_000795800.1	Retrotransposon hot spot protein, putative	1407	1407	468	RHS	-	-	-			PF07999	Retrotransposon hot spot protein	null	null	null	null	null	null	null	null	null	null	null	null		1.85132	2.87348	2.66658	4.2457	6.03281	3.33305	3.82236	3.0651	5.00225	3.63444	3.10439	5.6126				1	1	1	0	0	1	1	1
Tb427_110018700	Tb427_110018700.1	hypothetical protein, conserved	2580	2580	859		-	Tb927.11.1420	hypothetical protein, conserved			N/A	N/A	null	null	GO:0005515	protein binding	null	null	null	null	null	null	null	null		27.6746	45.7163	48.5441	52.2085	67.8236	52.4068	50.0939	52.6687	58.9094	94.0496	83.9193	79.5724				0	0	0	0	0	0	0	0
Tb427_110165900	Tb427_110165900.1	PSP1 C-terminal conserved region containing protein, putative	1119	1119	372		-	Tb927.11.14750	PSP1 C-terminal conserved region, putative			PF04468	PSP1 C-terminal conserved region	null	null	null	null	null	null	null	null	null	null	null	null		29.1226	43.5815	46.2014	42.7984	47.6593	47.0707	55.1953	55.0893	51.2624	93.5227	81.1316	82.9661				0	0	0	0	0	0	0	0
Tb427_110014900	Tb427_110014900.1	pfkB family carbohydrate kinase/Phosphomethylpyrimidine kinase, putative	1002	1002	333		-	Tb927.11.1020	ribokinase, putative			PF00294	pfkB family carbohydrate kinase	null	null	null	null	null	null	null	null	null	null	null	null		289.804	392.823	396.196	371.232	409.366	568.224	368.484	386.515	378.685	484.296	503.158	550.677				0	0	0	0	0	0	0	0
Tb427_030033900	Tb427_030033900.1	Hsp20/alpha crystallin family/HSP20-like domain found in ArsA, putative	426	426	141		-	Tb927.3.3330	heat shock protein 20, putative	HSP20		PF00011	Hsp20/alpha crystallin family	null	null	null	null	null	null	null	null	null	null	null	null		158.883	152.733	166.456	142.382	172.458	191.361	44.941	55.9853	48.6277	54.6899	73.2435	75.588				0	0	0	0	0	0	0	0
Tb427_050051200	Tb427_050051200.1	Plus-3 domain/Calcineurin-like phosphoesterase, putative	1911	1911	636		-	Tb927.5.4380	Kinetoplastid-specific Protein Phosphatase 1	KPP1		PF00149;PF03126	Calcineurin-like phosphoesterase;Plus-3 domain	null	null	GO:0003677;GO:0016787	DNA binding;hydrolase activity	null	null	null	null	null	null	null	null		31.3301	62.92	58.8392	60.3495	84.0397	67.9866	70.6059	82.1708	72.1187	111.695	94.5213	97.3176				0	0	0	0	0	0	0	0
Tb427_060030600	Tb427_060030600.1	hypothetical protein	660	660	219	HYPc	-	-	-			N/A	N/A	null	null	null	null	null	null	null	null	null	null	null	null		25.0358	25.5612	25.1587	41.5538	43.765	32.8762	46.5499	35.0355	50.8192	54.0092	54.6811	56.8826				0	0	0	0	0	0	0	0
Tb427_030007000	Tb427_030007000.1	hypothetical protein, conserved	912	912	303		-	Tb927.3.730	hypothetical protein, conserved			N/A	N/A	null	null	null	null	null	null	null	null	null	null	null	null		30.5286	33.9914	34.946	38.8394	44.3437	41.2754	42.2584	41.5217	48.8611	56.4108	59.9224	76.4696				0	0	0	0	0	0	0	0
Tb427_030050500	Tb427_030050500.1	hypothetical protein, conserved	1641	1641	546		-	Tb927.3.4710	Flagellum attachment zone protein 23	FAZ23		N/A	N/A	null	null	null	null	null	null	null	null	null	null	null	null		27.6313	48.7114	49.8544	42.5042	58.8786	52.3311	59.6841	65.4172	69.709	99.0802	105.369	104.492				0	0	0	0	0	0	0	0
Tb427_000796200	Tb427_000796200.1	hypothetical protein	633	633	210	RHS	-	-	-			N/A	N/A	null	null	null	null	null	null	null	null	null	null	null	null		15.383	15.7782	11.5444	12.539	11.0288	16.1265	14.4961	27.6758	12.4327	15.7445	13.9127	21.9662				0	0	0	0	0	0	0	0
Tb427_070025700	Tb427_070025700.1	hypothetical protein, conserved	756	756	251		-	Tb927.7.2110	kinetoplastid kinetochore protein 11	kkt11		N/A	N/A	null	null	null	null	null	null	null	null	null	null	null	null		59.9165	57.3408	61.4268	61.7832	65.9786	64.8329	100.952	105.131	90.7654	148.683	139.721	142.227				0	0	0	0	0	0	0	0
Tb427_100117900	Tb427_100117900.1	hypothetical protein, conserved	10176	10176	3391		-	Tb927.10.11080	paraflagellar rod protein			N/A	N/A	null	null	null	null	null	null	null	null	null	null	null	null		79.6925	127.152	120.981	139.229	162.145	156.406	266.785	280.223	328.333	249.156	347.215	507.345				0	0	0	0	0	0	0	0
Tb427_110111700	Tb427_110111700.1	Regulator of chromosome condensation (RCC1) repeat, putative	1941	1941	646		-	Tb927.11.10330	regulator of chromosome condensation 1-like protein	RCCP		PF00415	Regulator of chromosome condensation (RCC1) repeat	null	null	null	null	null	null	null	null	null	null	null	null		75.396	82.3694	85.4918	107.61	117.32	91.7985	84.4184	79.1956	89.8823	110.104	144.786	105.847				0	0	0	0	0	0	0	0
Tb427_040020300	Tb427_040020300.1	Ribosomal protein L3, putative	1290	1290	429		-	Tb927.4.1790,Tb927.4.1800	ribosomal protein L3, putative			PF00297	Ribosomal protein L3	GO:0005622;GO:0005840	intracellular;ribosome	GO:0003735	structural constituent of ribosome	GO:0006412	translation	null	null	null	null	null	null		2085.92	1630.64	1660.25	2063.49	1943.29	2098.8	1323.73	1020.39	1156.9	1246.02	1567.23	1671.61				0	0	0	0	0	0	0	0
Tb427_100020900	Tb427_100020900.1	hypothetical protein, conserved	795	795	264		-	Tb927.10.1770	hypothetical protein			N/A	N/A	null	null	null	null	null	null	null	null	null	null	null	null		6.99379	5.21282	5.51642	9.96006	11.3577	8.68481	10.8427	12.488	14.1679	6.24273	12.1075	10.5571				0	0	0	0	0	0	0	0
Tb427_000642700	Tb427_000642700.1	Retrotransposon hot spot protein, putative	1515	1515	504	RHS	-	-	-			PF07999	Retrotransposon hot spot protein	null	null	null	null	null	null	null	null	null	null	null	null		11.6806	15.3198	15.4669	20.6555	28.8455	18.3657	15.5824	21.0154	16.5033	17.265	18.8549	17.0698				0	0	0	0	0	0	0	0
Tb427_070068600	Tb427_070068600.1	Microtubule binding/Kinesin motor domain containing protein, putative	2676	2676	891		-	Tb927.7.6290	kinesin, putative	KIF9A		PF00225	Kinesin motor domain	null	null	GO:0005524;GO:0008017;GO:0003777	ATP binding;microtubule binding;microtubule motor activity	GO:0007018	microtubule-based movement	null	null	null	null	null	null		53.3845	85.4196	85.9333	108.007	165.84	104.154	148.119	123.15	167.117	186.154	208.189	140.505				0	0	0	0	0	0	0	0
Tb427_020028500	Tb427_020028500.1	IGP family C-type lectin domain containing protein, putative	1098	1098	365		ambiguous	Tb927.2.4760,Tb927.2.4920,Tb927.2.5290,Tb927.2.5300,Tb927.2.5310,Tb927.2.5320,Tb927.2.5330,Tb927.2.5340,Tb927.2.5350,Tb927.2.5360	hypothetical protein, conserved			PF16825	IGP family C-type lectin domain	null	null	null	null	null	null	null	null	null	null	null	null		4.45241	6.3067	6.44102	6.20826	9.45609	8.04887	9.39566	10.0815	8.44329	5.44018	13.8985	7.29683				0	0	0	0	0	0	0	0
Tb427_100161800	Tb427_100161800.1	hypothetical protein, conserved	1353	1353	450		-	Tb927.10.15310	hypothetical protein, conserved			N/A	N/A	null	null	null	null	null	null	null	null	null	null	null	null		3.12378	4.55662	4.65573	5.86237	4.03093	5.12897	6.29564	4.87961	4.59126	8.56937	6.56565	8.40377				1	0	0	0	0	0	1	1
Tb427_000824800	Tb427_000824800.1	hypothetical protein, conserved	327	327	108	HYPc	-	-	-			N/A	N/A	null	null	null	null	null	null	null	null	null	null	null	null		49.4227	30.757	21.6441	24.3621	17.7398	30.6213	16.7762	32.3011	16.249	16.8392	14.7812	33.8594				0	0	0	0	0	0	0	0
Tb427_110135500	Tb427_110135500.1	Adaptin N terminal region/Coatomer gamma subunit appendage platform subdomain/Coatomer subunit gamma-1 C-terminal appendage platform, putative	2637	2637	878		-	Tb927.11.11900	Coatomer subunit gamma	COPG		PF01602;PF08752;PF16381	Adaptin N terminal region;Coatomer gamma subunit appendage platform subdomain;Coatomer subunit gamma-1 C-terminal appendage platform	GO:0030126;GO:0030117	COPI vesicle coat;membrane coat	GO:0005488;GO:0005198	binding;structural molecule activity	GO:0006886;GO:0016192	intracellular protein transport;vesicle-mediated transport	null	null	null	null	null	null		162.657	203.994	208.159	276.845	330.79	243.496	267.404	231.485	281.261	319.47	407.775	286.571				0	0	0	0	0	0	0	0
Tb427_100135700	Tb427_100135700.1	N-terminal region of micro-spherule protein, putative	1149	1149	382		-	Tb927.10.12850	ttaggg binding factor	TRF		PF13325	N-terminal region of micro-spherule protein	null	null	GO:0003677	DNA binding	null	null	null	null	null	null	null	null		748.536	730.855	760.806	647.955	699.687	815.468	404.917	444.92	446.298	423.32	555.33	888.712				0	0	0	0	0	0	0	0
Tb427_080086900	Tb427_080086900.1	hypothetical protein, conserved	2151	2151	716		-	Tb927.8.8130	hypothetical protein, conserved			N/A	N/A	null	null	null	null	null	null	null	null	null	null	null	null		24.4149	47.8181	49.4099	51.6684	78.3961	54.0707	82.3432	61.8003	90.554	107.355	125.167	105.179				0	0	0	0	0	0	0	0
Tb427_070064900	Tb427_070064900.1	Autophagy protein Atg8 ubiquitin like/Ubiquitin-like autophagy protein Apg12, putative	351	351	116		-	Tb927.7.5900,Tb927.7.5910	Autophagy-related protein 8.1			PF02991	Autophagy protein Atg8 ubiquitin like	null	null	null	null	null	null	null	null	null	null	null	null		14.3685	16.3887	15.9922	25.2186	31.9591	18.011	15.1119	16.8281	19.8302	26.0854	27.2717	14.2551				0	0	0	0	0	0	0	0
Tb427_080031200	Tb427_080031200.1	RNA recognition motif. (a.k.a. RRM, RBD, or RNP domain), putative	921	921	306		-	Tb927.8.2780	RNA-binding protein RBP10, putative	RBP10		PF00076	RNA recognition motif. (a.k.a. RRM, RBD, or RNP domain)	null	null	GO:0003676	nucleic acid binding	null	null	null	null	null	null	null	null		0.920955	2.13045	1.97578	2.61127	2.99389	2.65491	2.97883	1.41171	2.56802	5.19776	1.60733	4.44793				1	1	1	1	1	1	1	1
Tb427_110082200	Tb427_110082200.1	hypothetical protein, conserved	666	666	221		-	Tb927.11.7550	hypothetical protein, conserved			N/A	N/A	null	null	null	null	null	null	null	null	null	null	null	null		16.0348	17.4544	15.7295	15.2009	17.0503	15.8451	8.34054	8.23792	8.65501	12.4478	18.3523	8.69858				0	0	0	0	0	0	0	0
Tb427_010015500	Tb427_010015500.1	hypothetical protein, conserved	231	231	76		-	Tb927.1.2000	hypothetical protein			N/A	N/A	null	null	null	null	null	null	null	null	null	null	null	null		4.51271	3.74381	3.3338	4.00919	4.05831	2.71022	0.479037	0.617329	0.178379	0.0344497	0.160923	0.407466				0	0	0	0	0	1	1	1
Tb427_110101800	Tb427_110101800.1	hypothetical protein, conserved	2811	2811	936		-	Tb927.11.9400	hypothetical protein, conserved			N/A	N/A	null	null	null	null	null	null	null	null	null	null	null	null		282.772	330.569	303.731	385.026	431.811	417.56	617.016	634.987	608.643	639.54	646.427	824.532				0	0	0	0	0	0	0	0
Tb427_100039900	Tb427_100039900.1	hypothetical protein, conserved	1149	1149	382		-	Tb927.10.3530	hypothetical protein, conserved			N/A	N/A	null	null	null	null	null	null	null	null	null	null	null	null		19.3754	24.7821	29.5598	26.0728	39.146	29.8238	33.4303	24.7611	33.1082	46.1715	58.6	36.7139				0	0	0	0	0	0	0	0
Tb427_000706400	Tb427_000706400.1	hypothetical protein, conserved	1683	1683	560	RHS	-	-	-			N/A	N/A	null	null	GO:0004523;GO:0003676	RNA-DNA hybrid ribonuclease activity;nucleic acid binding	null	null	null	null	null	null	null	null		2.48726	3.5697	3.16328	5.1907	7.85714	4.10843	5.92974	7.39905	6.01629	5.34608	4.46182	4.13799				1	0	1	0	0	0	1	0
Tb427_110143100	Tb427_110143100.1	hypothetical protein, conserved	2925	2925	974		-	Tb927.11.12640	PH domain containing protein, putative			N/A	N/A	null	null	null	null	null	null	null	null	null	null	null	null		135.661	167.541	165.525	196.304	255.995	204.714	319.948	264.267	344.485	492.21	472.972	363.408				0	0	0	0	0	0	0	0
Tb427_080051300	Tb427_080051300.1	hypothetical protein, conserved	429	429	142		-	Tb927.8.4630	hypothetical protein, conserved			N/A	N/A	null	null	null	null	null	null	null	null	null	null	null	null		123.091	81.2068	86.3372	127.478	117.034	100.355	48.8637	37.272	52.9566	66.42	97.1391	45.4736				0	0	0	0	0	0	0	0
Tb427_010028500	Tb427_010028500.1	Leucine Rich repeat, putative	2235	2235	744		-	Tb927.1.4180	leucine-rich repeat protein (LRRP), putative			PF13516	Leucine Rich repeat	null	null	GO:0005515	protein binding	null	null	null	null	null	null	null	null		61.0522	87.3659	90.5583	100.997	121.938	96.2941	113.41	102.555	119.113	145.554	195.132	138.434				0	0	0	0	0	0	0	0
Tb427_030034000	Tb427_030034000.1	3'5'-cyclic nucleotide phosphodiesterase, putative	2031	2031	676		-	Tb927.3.3340	3', 5'-cyclic nucleotide phosphodiesterase, putative	PDED		PF00233	3'5'-cyclic nucleotide phosphodiesterase	null	null	GO:0004114	3',5'-cyclic-nucleotide phosphodiesterase activity	GO:0007165	signal transduction	null	null	null	null	null	null		44.012	71.7504	68.703	85.3899	115.085	74.6139	94.8124	102.042	97.6984	151.293	128.925	110.349				0	0	0	0	0	0	0	0
Tb427_010005700	Tb427_010005700.1	Phosphate transporter family, putative	1548	1548	515		-	Tb927.1.580,Tb927.1.600	phosphate-repressible phosphate permease, putative			PF01384	Phosphate transporter family	GO:0016020	membrane	GO:0005315	inorganic phosphate transmembrane transporter activity	GO:0006817	phosphate ion transport	null	null	null	null	null	null		214.822	201.989	223.952	147.223	273.266	327.007	216.152	142.177	234.87	224.042	316.018	277.962				0	0	0	0	0	0	0	0
Tb427_070050400	Tb427_070050400.1	PX domain containing protein, putative	1587	1587	528		-	Tb927.7.4500	PX domain containing protein, putative			PF00787	PX domain	null	null	GO:0035091	phosphatidylinositol binding	null	null	null	null	null	null	null	null		92.7285	128.391	128.597	146.658	154.331	159.781	105.595	115.545	103.832	143.751	167.387	119.819				0	0	0	0	0	0	0	0
Tb427_000659400	Tb427_000659400.1	Retrotransposon hot spot protein, putative	1122	1122	373	RHS	-	-	-			PF07999	Retrotransposon hot spot protein	null	null	null	null	null	null	null	null	null	null	null	null		3.58646	4.31952	4.37882	5.37526	7.87106	5.32346	4.61475	5.53769	5.56632	5.58436	6.52731	5.6821				1	0	0	0	0	0	1	1
Tb427_030041800	Tb427_030041800.1	Choline/Carnitine o-acyltransferase, putative	1866	1866	621		-	Tb927.3.3900	carnitine O-palmitoyltransferase II, putative	CPT II		PF00755	Choline/Carnitine o-acyltransferase	null	null	GO:0016746	transferase activity, transferring acyl groups	null	null	null	null	null	null	null	null		76.4352	131.79	137.268	144.911	196.934	177.106	145.01	143.362	152.438	169.825	177.609	200.507				0	0	0	0	0	0	0	0
Tb427_110054600	Tb427_110054600.1	hypothetical protein, conserved	2361	2361	786		-	Tb927.11.4950	hypothetical protein, conserved			N/A	N/A	null	null	GO:0005488	binding	null	null	null	null	null	null	null	null		27.5022	52.6901	55.3942	62.6243	86.6968	60.3602	55.5039	57.2102	64.17	91.346	84.1915	79.4395				0	0	0	0	0	0	0	0
Tb427_000830000	Tb427_000830000.1	Endonuclease-reverse transcriptase/Reverse transcriptase (RNA-dependent DNA polymerase), putative	2589	2589	862	RHS	-	-	-			PF00078;PF14529	Reverse transcriptase (RNA-dependent DNA polymerase);Endonuclease-reverse transcriptase	null	null	null	null	null	null	null	null	null	null	null	null		1.12185	1.88525	1.87576	3.69227	4.04857	1.88648	2.17555	3.33863	2.05498	2.8488	1.91971	2.27329				1	1	1	1	0	1	1	1
Tb427_100085000	Tb427_100085000.1	Myb DNA-binding like, putative	897	897	298		-	Tb927.10.7840	hypothetical protein, conserved			PF15963	Myb DNA-binding like	null	null	GO:0003677	DNA binding	null	null	null	null	null	null	null	null		123.995	103.033	100.279	128.788	130.142	125.393	177.798	132.689	167.252	201.406	258.505	185.716				0	0	0	0	0	0	0	0
Tb427_110108200	Tb427_110108200.1	2-oxoglutarate dehydrogenase N-terminus/Dehydrogenase E1 component/Transketolase, pyrimidine binding domain/2-oxoglutarate dehydrogenase C-terminal, putative	3018	3018	1005		ProM5.2	Tb927.11.9980	2-oxoglutarate dehydrogenase E1 component, putative			PF00676;PF02779;PF16078;PF16870	Dehydrogenase E1 component;Transketolase, pyrimidine binding domain;2-oxoglutarate dehydrogenase N-terminus;2-oxoglutarate dehydrogenase C-terminal	null	null	GO:0016624;GO:0004591;GO:0030976	oxidoreductase activity, acting on the aldehyde or oxo group of donors, disulfide as acceptor;oxoglutarate dehydrogenase (succinyl-transferring) activity;thiamine pyrophosphate binding	GO:0008152;GO:0055114;GO:0006099	metabolic process;oxidation-reduction process;tricarboxylic acid cycle	null	null	null	null	null	null		385.289	687.73	639.171	550.142	551.655	776.634	373.838	613.652	374.321	543.83	509.742	660.083				0	0	0	0	0	0	0	0
Tb427_020008100	Tb427_020008100.1	Soluble NSF attachment protein, SNAP, putative	990	990	329		-	Tb927.2.2160	paraflagellar rod component, putative	PFC11		PF14938	Soluble NSF attachment protein, SNAP	null	null	GO:0005515	protein binding	null	null	null	null	null	null	null	null		119.36	125.57	119.692	139.255	156.852	156.998	98.3872	116.842	107.574	121.331	126.334	151.191				0	0	0	0	0	0	0	0
Tb427_100010700	Tb427_100010700.1	hypothetical protein, conserved	381	381	126		-	Tb927.10.750	hypothetical protein, conserved			N/A	N/A	null	null	null	null	null	null	null	null	null	null	null	null		81.1417	72.2165	81.1427	91.5164	102.215	84.3792	117.494	109.372	140.287	153.505	234.991	172.036				0	0	0	0	0	0	0	0
Tb427_000639300	Tb427_000639300.1	Retrotransposon hot spot protein, putative	2478	2478	825	RHS	-	-	-			PF07999	Retrotransposon hot spot protein	null	null	null	null	null	null	null	null	null	null	null	null		63.2188	73.8666	65.4117	78.7472	92.307	86.4915	129.427	205.128	141.686	159.386	191.44	158.142				0	0	0	0	0	0	0	0
Tb427_030053900	Tb427_030053900.1	Ribosomal protein L4/L1 family/60S ribosomal protein L4 C-terminal domain containing protein, putative	1125	1125	374	60sRP	ambigous	Tb927.3.5050	60S ribosomal protein L4			PF00573;PF14374	Ribosomal protein L4/L1 family;60S ribosomal protein L4 C-terminal domain	GO:0005840	ribosome	GO:0003735	structural constituent of ribosome	GO:0006412	translation	null	null	null	null	null	null		2002.04	1598.72	1565.05	1940.5	1751.06	1891.75	1405.32	1169.96	1298.88	1337.17	1787.44	1942.59				0	0	0	0	0	0	0	0
Tb427_000501300	Tb427_000501300.1	Retrotransposon hot spot protein, putative	1245	1245	414	RHS	-	-	-			PF07999	Retrotransposon hot spot protein	null	null	null	null	null	null	null	null	null	null	null	null		9.21426	10.6159	10.4155	13.2869	19.3211	13.5146	17.1705	15.0028	18.637	18.828	17.4294	20.6843				0	0	0	0	0	0	0	0
Tb427_020017000	Tb427_020017000.1	Elongation factor Tu GTP binding domain containing protein, putative	2412	2412	803		-	Tb927.2.3620	GTP-binding elongation factor Tu family, putative			PF00009	Elongation factor Tu GTP binding domain	null	null	GO:0005525;GO:0003924	GTP binding;GTPase activity	null	null	null	null	null	null	null	null		59.3965	76.0279	73.4371	98.5551	133.697	80.6178	97.4769	77.6687	105.772	173.394	172.041	69.0209				0	0	0	0	0	0	0	0
Tb427_110124200	Tb427_110124200.1	hypothetical protein, conserved	2547	2547	848		-	Tb927.11.10900	Component of motile flagella 9	CMF9		N/A	N/A	null	null	null	null	null	null	null	null	null	null	null	null		120.432	130.421	138.895	176.901	204.397	149.34	233.353	160.277	235.844	335.894	348.686	276.099				0	0	0	0	0	0	0	0
Tb427_100084900	Tb427_100084900.1	hypothetical protein, conserved	1527	1527	508		-	Tb927.10.7830	hypothetical protein, conserved			N/A	N/A	null	null	null	null	null	null	null	null	null	null	null	null		54.0187	59.6558	61.3102	79.1988	86.6692	68.3738	83.973	75.6181	95.6411	129.698	157.996	97.0491				0	0	0	0	0	0	0	0
Tb427_090072000	Tb427_090072000.1	Protein kinase domain/Protein tyrosine kinase, putative	4038	4038	1345		-	Tb927.9.12400	STE/STE11 serine/threonine-protein kinase, putative			PF00069	Protein kinase domain	null	null	GO:0005524;GO:0004672	ATP binding;protein kinase activity	GO:0006468	protein phosphorylation	null	null	null	null	null	null		39.7785	75.9542	72.8185	84.0368	128.435	90.1732	86.8202	93.6532	103.953	130.844	124.526	103.451				0	0	0	0	0	0	0	0
Tb427_040020200	Tb427_040020200.1	Ribosomal protein L3, putative	1290	1290	429		-	Tb927.4.1790,Tb927.4.1800	ribosomal protein L3, putative			PF00297	Ribosomal protein L3	GO:0005622;GO:0005840	intracellular;ribosome	GO:0003735	structural constituent of ribosome	GO:0006412	translation	null	null	null	null	null	null		2210.89	1729.48	1742.76	2161.92	2011.93	2196.97	1488.91	1155.37	1332.69	1427.94	1776.51	1927.05				0	0	0	0	0	0	0	0
Tb427_010025200	Tb427_010025200.1	hypothetical protein, conserved	2142	2142	713		-	Tb927.1.3670	expression site-associated gene 8 (ESAG8) protein, putative			N/A	N/A	null	null	null	null	null	null	null	null	null	null	null	null		28.307	24.9951	24.5842	41.0212	43.5506	34.9507	49.1377	45.8491	53.1824	53.0398	61.544	44.7803				0	0	0	0	0	0	0	0
Tb427_080037000	Tb427_080037000.1	Dynein heavy chain, N-terminal region 1/Dynein heavy chain, N-terminal region 2/Hydrolytic ATP binding site of dynein motor region/AAA domain (dynein-related subfamily)/Dynein heavy chain AAA lid domain/P-loop containing dynein motor region/AAA+ lid domain/P-loop containing dynein motor region D4/Mi	14025	14025	4674	dynein	-	Tb927.8.3250	dynein heavy chain, putative			PF03028;PF07728;PF08385;PF08393;PF12774;PF12775;PF12777;PF12780;PF12781	Dynein heavy chain and region D6 of dynein motor;AAA domain (dynein-related subfamily);Dynein heavy chain, N-terminal region 1;Dynein heavy chain, N-terminal region 2;Hydrolytic ATP binding site of dynein motor region D1;P-loop containing dynein motor region D3;Microtubule-binding stalk of dynein motor;P-loop containing dynein motor region D4;ATP-binding dynein motor region D5	GO:0030286	dynein complex	GO:0005524;GO:0016887;GO:0003777	ATP binding;ATPase activity;microtubule motor activity	GO:0007018	microtubule-based movement	null	null	null	null	null	null		266.814	456.318	405.932	478.985	596.798	496.15	600.832	601.479	610.861	832.187	738.607	788.387				0	0	0	0	0	0	0	0
Tb427_090047900	Tb427_090047900.1	rRNA biogenesis protein RRP36, putative	633	633	210		-	Tb927.9.8550	Domain of unknown function (DUF947), putative			PF06102	rRNA biogenesis protein RRP36	null	null	null	null	GO:0000469	cleavage involved in rRNA processing	null	null	null	null	null	null		91.5852	74.7217	76.2628	89.1422	109.935	91.0422	111.32	124.168	124.079	126.96	164.96	152.062				0	0	0	0	0	0	0	0
Tb427_000795500	Tb427_000795500.1	Retrotransposon hot spot protein, putative	1401	1401	466	RHS	-	-	-			PF07999	Retrotransposon hot spot protein	null	null	null	null	null	null	null	null	null	null	null	null		8.95277	11.724	10.0687	15.0959	19.6475	14.4541	20.466	21.6426	24.1403	19.2411	18.4006	25.1216				0	0	0	0	0	0	0	0
Tb427_100151300	Tb427_100151300.1	Protein kinase domain/Protein tyrosine kinase, putative	3252	3252	1083		-	Tb927.10.14300	MEKK-related kinase 1, putative	MRK1		PF00069	Protein kinase domain	null	null	GO:0005524;GO:0004672	ATP binding;protein kinase activity	GO:0006468	protein phosphorylation	null	null	null	null	null	null		65.0869	115.269	116.812	161.62	210.369	123.191	163.751	113.202	187.567	247.321	257.447	180.363				0	0	0	0	0	0	0	0
Tb427_000637900	Tb427_000637900.1	Retrotransposon hot spot protein/Endonuclease-reverse transcriptase, putative	2628	2628	875	RHS	-	-	-			PF07999;PF14529	Retrotransposon hot spot protein;Endonuclease-reverse transcriptase	null	null	null	null	null	null	null	null	null	null	null	null		5.47161	7.48413	7.14563	8.65377	12.7587	9.90473	13.795	18.3681	16.9211	17.0469	13.4172	20.7169				0	0	0	0	0	0	0	0
Tb427_110187500	Tb427_110187500.1	Glucosamine-6-phosphate isomerases/6-phosphogluconolactonase, putative	843	843	280		-	Tb927.11.16770	glucosamine-6-phosphate isomerase, putative			PF01182	Glucosamine-6-phosphate isomerases/6-phosphogluconolactonase	null	null	GO:0004342	glucosamine-6-phosphate deaminase activity	GO:0006044;GO:0005975	N-acetylglucosamine metabolic process;carbohydrate metabolic process	null	null	null	null	null	null		65.4905	81.6738	80.1642	94.2713	126.64	119.689	134.79	96.5009	159.992	124.91	160.102	178.208				0	0	0	0	0	0	0	0
Tb427_010017000	Tb427_010017000.1	Thioredoxin-like, putative	858	858	285		-	Tb927.1.2320	hypothetical protein, conserved			PF13905	Thioredoxin-like	null	null	null	null	null	null	null	null	null	null	null	null		41.2036	41.4059	46.422	43.303	48.4419	45.487	42.5799	39.0547	40.8894	61.7859	60.1667	69.1963				0	0	0	0	0	0	0	0
Tb427_000285700	Tb427_000285700.1	Retrotransposon hot spot protein, putative	2481	2481	826	RHS	-	-	-			PF07999	Retrotransposon hot spot protein	null	null	null	null	null	null	null	null	null	null	null	null		76.6058	92.25	83.6991	98.2042	117.912	110.72	172.623	241.968	186.351	195.357	233.933	223.402				0	0	0	0	0	0	0	0
Tb427_030017400	Tb427_030017400.1	Leucine-rich repeat, putative	2694	2694	897		-	Tb927.3.1770	leucine-rich repeat protein (LRRP), putative			PF14580	Leucine-rich repeat	null	null	GO:0005515	protein binding	null	null	null	null	null	null	null	null		56.9345	73.9944	72.7599	88.3781	108.922	83.1564	75.534	75.8312	85.4148	106.346	126.147	91.1243				0	0	0	0	0	0	0	0
Tb427_000680700	Tb427_000680700.1	Retrotransposon hot spot protein, putative	1434	1434	477	RHS	-	-	-			PF07999	Retrotransposon hot spot protein	null	null	null	null	null	null	null	null	null	null	null	null		11.1262	13.8669	13.8062	20.9202	27.6522	16.7396	26.8071	24.9105	24.2508	30.2778	23.4431	24.2736				0	0	0	0	0	0	0	0
Tb427_000640500	Tb427_000640500.1	hypothetical protein, conserved	4347	4347	1448	LRRP	-	-	-			N/A	N/A	null	null	GO:0005515	protein binding	null	null	null	null	null	null	null	null		4.47889	7.86779	7.89758	6.95304	11.4517	7.10421	8.85414	7.99858	7.86115	11.0281	10.3459	11.9062				0	0	0	0	0	0	0	0
Tb427_080041600	Tb427_080041600.1	BT1 family, putative	1899	1899	632		ambiguous	Tb927.8.3620,Tb927.8.3630,Tb927.8.3650	folate transporter, putative			PF03092	BT1 family	GO:0016021	integral component of membrane	null	null	null	null	null	null	null	null	null	null		76.1775	98.1054	96.0116	107.694	122.697	142.714	80.9322	77.8546	81.948	84.2072	82.8809	115.073				0	0	0	0	0	0	0	0
Tb427_000660400	Tb427_000660400.1	Retrotransposon hot spot protein, putative	852	852	283	RHS	-	-	-			PF07999	Retrotransposon hot spot protein	null	null	null	null	null	null	null	null	null	null	null	null		8.10241	9.56843	9.72917	13.3414	15.4662	11.5422	18.1906	23.0491	21.6578	23.8437	23.5652	28.4733				0	0	0	0	0	0	0	0
Tb427_110185900	Tb427_110185900.1	Ribosomal protein S36, mitochondrial, putative	252	252	83		-	Tb927.11.16615	Protein of unknown function (DUF2638), putative			PF10937	Ribosomal protein S36, mitochondrial	null	null	null	null	null	null	null	null	null	null	null	null		19.2262	22.8035	23.4228	34.648	38.05	27.157	10.7826	9.11005	12.7722	17.4213	15.9858	14.5707				0	0	0	0	0	0	0	0
Tb427_110165400	Tb427_110165400.1	hypothetical protein, conserved	156	156	51		-	Tb927.11.14705	hypothetical protein			N/A	N/A	null	null	null	null	null	null	null	null	null	null	null	null		5.40219	3.28645	3.17836	5.24473	6.28139	3.85065	2.55707	1.84449	1.92079	1.02424	2.25481	1.5598				0	0	1	0	0	1	1	1
Tb427_080043300	Tb427_080043300.1	hypothetical protein, conserved	2226	2226	741		-	Tb927.8.3840	hypothetical protein, conserved			N/A	N/A	null	null	null	null	null	null	null	null	null	null	null	null		35.2587	46.4851	47.1169	55.4272	72.7611	58.5156	112.239	74.5713	123.43	135.504	161.979	132.476				0	0	0	0	0	0	0	0
Tb427_000735600	Tb427_000735600.1	Retrotransposon hot spot protein, putative	2490	2490	829	RHS	-	-	-			PF07999	Retrotransposon hot spot protein	null	null	null	null	null	null	null	null	null	null	null	null		68.3113	66.5251	59.9968	68.5021	78.4706	84.4116	74.9863	98.9159	84.6868	92.1121	99.4517	108.606				0	0	0	0	0	0	0	0
Tb427_100043800	Tb427_100043800.1	hypothetical protein, conserved	1467	1467	488		-	Tb927.10.3920	hypothetical protein, conserved			N/A	N/A	null	null	null	null	null	null	null	null	null	null	null	null		27.2819	59.3693	56.9027	57.5002	63.1287	60.5518	55.5536	64.2706	63.7433	87.4729	96.0103	95.0751				0	0	0	0	0	0	0	0
Tb427_030015400	Tb427_030015400.1	Protein kinase domain/Protein tyrosine kinase/Fungal protein kinase, putative	1869	1869	622		-	Tb927.3.1570	Lapatinib-binding protein kinase 3	LBPK3		PF00069	Protein kinase domain	null	null	GO:0005524;GO:0004672	ATP binding;protein kinase activity	GO:0006468	protein phosphorylation	null	null	null	null	null	null		21.2261	31.9086	30.904	37.9082	49.219	34.6379	30.5779	31.2852	30.7596	44.2526	42.2896	33.3012				0	0	0	0	0	0	0	0
Tb427_060040400	Tb427_060040400.1	Phospholipid-translocating ATPase N-terminal/Cation transport ATPase (P-type)/Phospholipid-translocating P-type ATPase C-terminal, putative	3591	3591	1196		-	Tb927.6.3550	phospholipid-translocating P-type ATPase (flippase), putative			PF13246;PF16209;PF16212	Cation transport ATPase (P-type);Phospholipid-translocating ATPase N-terminal;Phospholipid-translocating P-type ATPase C-terminal	GO:0016021	integral component of membrane	GO:0005524;GO:0000287;GO:0000166;GO:0004012	ATP binding;magnesium ion binding;nucleotide binding;phospholipid-translocating ATPase activity	GO:0015914	phospholipid transport	null	null	null	null	null	null		42.6772	81.8488	77.5743	88.8352	129.989	87.3359	87.9572	75.3694	93.7568	127.402	119.497	102.629				0	0	0	0	0	0	0	0
Tb427_000655000	Tb427_000655000.1	hypothetical protein, conserved	327	327	108	HYPc	-	-	-			N/A	N/A	null	null	null	null	null	null	null	null	null	null	null	null		56.1348	37.9191	29.5937	28.8657	18.6288	36.9627	21.8994	50.4842	23.5521	24.429	22.6125	54.921				0	0	0	0	0	0	0	0
Tb427_110033100	Tb427_110033100.1	hypothetical protein, conserved	2625	2625	874		-	Tb927.11.2820	hypothetical protein, conserved			N/A	N/A	null	null	GO:0005515	protein binding	null	null	null	null	null	null	null	null		2.76493	6.23605	4.7961	9.37453	7.14528	6.10553	3.29598	4.3658	5.18666	5.82296	4.94412	7.53895				1	0	0	0	0	0	1	1
Tb427_000835600	Tb427_000835600.1	hypothetical protein, conserved	327	327	108	HYPc	-	-	-			N/A	N/A	null	null	null	null	null	null	null	null	null	null	null	null		26.0806	15.7472	11.8402	14.8297	10.5637	16.6092	12.41	25.659	13.73	14.4762	12.7276	26.7358				0	0	0	0	0	0	0	0
Tb427_090066200	Tb427_090066200.1	Peroxisomal biogenesis factor 11 (PEX11), putative	726	726	241		-	Tb927.9.11580,Tb927.9.11600	glycosomal membrane protein			PF05648	Peroxisomal biogenesis factor 11 (PEX11)	GO:0005779	integral component of peroxisomal membrane	null	null	GO:0016559	peroxisome fission	null	null	null	null	null	null		388.237	448.641	520.567	486.791	552.381	880.397	225.234	209.962	256.395	283.861	302.192	317.382				0	0	0	0	0	0	0	0
Tb427_110159400	Tb427_110159400.1	Alpha/beta hydrolase family, putative	987	987	328		-	Tb927.11.14160	Alpha/beta hydrolase family, putative			PF12697	Alpha/beta hydrolase family	null	null	GO:0051723	protein methylesterase activity	GO:0006482	protein demethylation	null	null	null	null	null	null		30.5748	43.7389	43.6238	55.221	64.1093	41.5978	40.1828	39.5442	41.6138	61.4044	71.8714	42.3787				0	0	0	0	0	0	0	0
Tb427_100044800	Tb427_100044800.1	short chain dehydrogenase/Polysaccharide biosynthesis protein/KR domain/Enoyl-(Acyl carrier protein) reductase, putative	1047	1047	348		-	Tb927.10.4040	3-keto-dihydrosphingosine reductase			PF00106	short chain dehydrogenase	null	null	null	null	null	null	null	null	null	null	null	null		170.496	151.693	162.748	179.858	176.67	219.205	167.598	179.983	138.814	191.077	196.039	183.585				0	0	0	0	0	0	0	0
Tb427_000108100	Tb427_000108100.1	hypothetical protein, conserved	462	462	153	HYPc	-	-	-			N/A	N/A	null	null	null	null	null	null	null	null	null	null	null	null		1.02714	1.05822	1.35187	2.23875	3.94458	1.58729	3.56296	1.08805	2.83398	1.16108	1.42606	1.62033				1	1	1	1	0	1	1	1
Tb427_080065400	Tb427_080065400.1	Fatty acid desaturase/Cytochrome b5-like Heme/Steroid binding domain containing protein, putative	1296	1296	431		-	Tb927.8.6000	fatty acid desaturase, putative			PF00173;PF00487	Cytochrome b5-like Heme/Steroid binding domain;Fatty acid desaturase	GO:0016021	integral component of membrane	GO:0004768	stearoyl-CoA 9-desaturase activity	GO:0006629;GO:0006636	lipid metabolic process;unsaturated fatty acid biosynthetic process	null	null	null	null	null	null		285.226	390.419	393.898	325.134	423.643	458.05	308.451	441.976	367.218	399.556	445.821	629.47				0	0	0	0	0	0	0	0
Tb427_090087000	Tb427_090087000.1	hypothetical protein, conserved	1383	1383	460	SLACS	ambiguous	Tb927.9.14650,Tb927.9.14660,Tb927.9.14940	SLACS retrotransposable element (part), putative (pseudogene)			N/A	N/A	null	null	null	null	null	null	null	null	null	null	null	null		4.35829	3.50387	3.38286	3.40329	6.22267	4.56429	3.27137	2.20608	3.22127	1.19075	1.60118	4.76628				1	0	0	1	0	0	1	1
Tb427_110177200	Tb427_110177200.1	Transmembrane amino acid transporter protein/Tryptophan/tyrosine permease family, putative	1389	1389	462	AAT	AAT, 427 only	Tb927.11.15840,Tb927.11.15860	L-Lysine transport protein, putative			PF01490	Transmembrane amino acid transporter protein	null	null	null	null	null	null	null	null	null	null	null	null		198.99	253.167	255.112	300.423	386.985	240.176	140.586	165.555	167.2	275.33	268.721	183.132				0	0	0	0	0	0	0	0
Tb427_010031300	Tb427_010031300.1	hypothetical protein, conserved	960	960	319		-	-	-			N/A	N/A	null	null	null	null	null	null	null	null	null	null	null	null		55.925	64.5662	64.8685	75.7726	86.5272	69.5662	77.0776	62.3048	85.4389	114.86	131.338	103.979				0	0	0	0	0	0	0	0
Tb427_090006600	Tb427_090006600.1	D-ala D-ala ligase C-terminus/SET domain containing protein, putative	1494	1494	497		-	Tb927.9.1510	D-ala D-ala ligase C-terminus/SET domain containing protein, putative			PF00856;PF07478	SET domain;D-ala D-ala ligase C-terminus	null	null	GO:0005524;GO:0008716;GO:0046872;GO:0005515	ATP binding;D-alanine-D-alanine ligase activity;metal ion binding;protein binding	null	null	null	null	null	null	null	null		71.0239	84.1612	85.4525	74.0763	91.5478	84.2608	70.3252	67.9638	66.1153	91.0863	117.258	87.8949				0	0	0	0	0	0	0	0
Tb427_100044900	Tb427_100044900.1	Aminotransferase class I and II, putative	1674	1674	557		-	Tb927.10.4050	serine palmitoyltransferase, putative			PF00155	Aminotransferase class I and II	null	null	GO:0030170	pyridoxal phosphate binding	GO:0009058	biosynthetic process	null	null	null	null	null	null		16.5187	37.586	36.1354	39.0662	47.2533	44.4402	34.2559	34.3133	34.0255	49.1728	42.2905	46.9381				0	0	0	0	0	0	0	0
Tb427_100006200	Tb427_100006200.1	hypothetical protein, conserved	477	477	158		-	Tb927.10.280	cytochrome oxidase subunit VI	COXVI		N/A	N/A	GO:0005739	mitochondrion	null	null	null	null	null	null	null	null	null	null		434.667	380.209	376.95	412.844	596.334	457.371	202.842	214.352	222.539	162.183	217.492	308.251				0	0	0	0	0	0	0	0
Tb427_000704800	Tb427_000704800.1	Retrotransposon hot spot protein, putative	1410	1410	469	RHS	-	-	-			PF07999	Retrotransposon hot spot protein	null	null	null	null	null	null	null	null	null	null	null	null		22.9368	32.7083	26.0695	36.9348	51.8721	32.1247	48.3245	81.6612	58.6394	43.5298	64.0184	49.3196				0	0	0	0	0	0	0	0
Tb427_110143700	Tb427_110143700.1	hypothetical protein, conserved	453	453	150		-	Tb927.11.12700	hypothetical protein, conserved			N/A	N/A	null	null	null	null	null	null	null	null	null	null	null	null		18.6909	11.2395	13.9211	21.1376	26.5398	14.0993	5.13687	5.4768	4.65514	4.02647	6.42839	3.97265				0	0	0	0	0	0	1	1
Tb427_080041400	Tb427_080041400.1	BT1 family, putative	1899	1899	632		ambiguous	Tb927.8.3620,Tb927.8.3630,Tb927.8.3650	folate transporter, putative			PF03092	BT1 family	GO:0016021	integral component of membrane	null	null	null	null	null	null	null	null	null	null		60.7675	80.4651	80.356	90.4613	108.251	122.215	63.7583	59.8167	63.3656	64.1476	66.6159	78.1717				0	0	0	0	0	0	0	0
Tb427_080043400	Tb427_080043400.1	PSP1 C-terminal conserved region containing protein, putative	1161	1161	386		-	Tb927.8.3850	PSP1 C-terminal conserved region, putative			PF04468	PSP1 C-terminal conserved region	null	null	null	null	null	null	null	null	null	null	null	null		6.43845	13.0922	13.146	12.3721	13.3338	18.872	14.9491	19.3391	13.1133	18.702	15.8211	19.6172				0	0	0	0	0	0	0	0
Tb427_110157600	Tb427_110157600.1	Leucine rich repeat, putative	1323	1323	440		-	Tb927.11.11040	hypothetical protein, conserved	HYPc		PF13855	Leucine rich repeat	null	null	GO:0005515	protein binding	null	null	null	null	null	null	null	null		91.502	96.26	94.8218	110.279	113.481	109.43	120.874	101.449	118.556	161.327	185.172	146.697				0	0	0	0	0	0	0	0
Tb427_100013500	Tb427_100013500.1	ATPase family associated with various cellular activities (AAA)/AAA+ lid domain/Vps4 C terminal oligomerisation domain containing protein, putative	2043	2043	680		-	Tb927.10.1210	katanin, putative			PF00004;PF09336	ATPase family associated with various cellular activities (AAA);Vps4 C terminal oligomerisation domain	null	null	GO:0005524	ATP binding	null	null	null	null	null	null	null	null		79.6478	78.0473	82.1969	102.644	116.429	108.289	119.299	98.0878	123.875	151.071	157.523	141.708				0	0	0	0	0	0	0	0
Tb427_100018900	Tb427_100018900.1	Ribosomal protein L36e, putative	330	330	109		-	Tb927.10.1590	ribosomal protein L36, putative			PF01158	Ribosomal protein L36e	GO:0005622;GO:0005840	intracellular;ribosome	GO:0003735	structural constituent of ribosome	GO:0006412	translation	null	null	null	null	null	null		430.052	316.846	360.634	420.229	418.701	447.307	136.92	137.958	142.254	152.201	164.36	226.466				0	0	0	0	0	0	0	0
Tb427_040028600	Tb427_040028600.1	hypothetical protein, conserved	468	468	155		-	Tb927.4.2610	hypothetical protein			N/A	N/A	null	null	null	null	null	null	null	null	null	null	null	null		7.78062	6.55168	5.55464	9.42334	9.14577	8.51888	4.14234	5.75408	4.91548	5.27974	4.86791	4.8072				0	0	0	0	0	0	1	1
Tb427_070067200	Tb427_070067200.1	Protein of unknown function (DUF3522), putative	645	645	214		-	Tb927.7.6110,Tb927.7.6130,Tb927.7.6170	Protein of unknown function (DUF3522), putative			PF12036	Protein of unknown function (DUF3522)	GO:0016021	integral component of membrane	null	null	null	null	null	null	null	null	null	null		46.4443	56.3464	58.5196	82.8368	113.803	67.0703	32.8448	28.0421	28.4559	39.3607	34.4323	24.1128				0	0	0	0	0	0	0	0
Tb427_070078300	Tb427_070078300.1	MYND finger containing protein, putative	1332	1332	443		-	Tb927.7.7070	MYND finger, putative			PF01753	MYND finger	null	null	null	null	null	null	null	null	null	null	null	null		83.8775	89.843	87.5642	102.426	110.383	94.6328	96.1231	58.8978	80.8183	131.016	132.522	94.2854				0	0	0	0	0	0	0	0
Tb427_040038000	Tb427_040038000.1	Amastin surface glycoprotein, putative	537	537	178		-	Tb927.4.3520	Amastin surface glycoprotein, putative			PF07344	Amastin surface glycoprotein	null	null	null	null	null	null	null	null	null	null	null	null		48.9571	51.3876	46.8249	44.4893	56.5372	61.17	39.6105	35.9873	33.7145	47.6803	51.6998	37.0956				0	0	0	0	0	0	0	0
Tb427_070072300	Tb427_070072300.1	hypothetical protein, conserved	2538	2538	845		-	Tb927.7.6630	Kinetochore interacting protein 5	KKIP5		N/A	N/A	null	null	null	null	null	null	null	null	null	null	null	null		44.4765	77.1828	74.792	82.0424	93.6764	83.3411	85.7902	72.1038	83.9058	130.712	108.964	124.322				0	0	0	0	0	0	0	0
Tb427_080066300	Tb427_080066300.1	Aminotransferase class I and II/Beta-eliminating lyase/Serine hydroxymethyltransferase, putative	1215	1215	404		-	Tb927.8.6060	2-amino-3-ketobutyrate coenzyme A ligase	AKCT		PF00155	Aminotransferase class I and II	null	null	GO:0008890;GO:0030170	glycine C-acetyltransferase activity;pyridoxal phosphate binding	GO:0009058;GO:0006567	biosynthetic process;threonine catabolic process	null	null	null	null	null	null		609.045	831.12	949.226	763.2	794.234	1269.26	247.549	352.15	316.569	363.03	397.613	543.578				0	0	0	0	0	0	0	0
Tb427_030054000	Tb427_030054000.1	Ribosomal protein L4/L1 family/60S ribosomal protein L4 C-terminal domain containing protein, putative	1125	1125	374	60sRP	ambigous	Tb927.3.5050	60S ribosomal protein L4			PF00573;PF14374	Ribosomal protein L4/L1 family;60S ribosomal protein L4 C-terminal domain	GO:0005840	ribosome	GO:0003735	structural constituent of ribosome	GO:0006412	translation	null	null	null	null	null	null		2021.19	1604.51	1559.61	1935.25	1753.17	1893.62	1417.78	1169.67	1326.87	1343.4	1785.46	1940.18				0	0	0	0	0	0	0	0
Tb427_110055600	Tb427_110055600.1	Fumarate hydratase (Fumerase)/Fumarase C-terminus, putative	1668	1668	555		TCACyc	Tb927.11.5050	fumarate hydratase, class I	FHm		PF05681;PF05683	Fumarate hydratase (Fumerase);Fumarase C-terminus	null	null	GO:0004333;GO:0016836;GO:0016829	fumarate hydratase activity;hydro-lyase activity;lyase activity	GO:0006091	generation of precursor metabolites and energy	null	null	null	null	null	null		110.553	158.235	155.642	145.651	188.821	207.068	277.791	253.871	256.741	254.88	302.225	365.912				0	0	0	0	0	0	0	0
Tb427_000795900	Tb427_000795900.1	Retrotransposon hot spot protein, putative	1515	1515	504	RHS	-	-	-			PF07999	Retrotransposon hot spot protein	null	null	null	null	null	null	null	null	null	null	null	null		19.0918	17.1171	15.4221	19.4252	21.5201	19.4763	24.0531	26.5812	25.9096	34.0118	30.2336	34.1722				0	0	0	0	0	0	0	0
Tb427_100119500	Tb427_100119500.1	hypothetical protein, conserved	1287	1287	428		-	Tb927.10.11240	hypothetical protein, conserved			N/A	N/A	null	null	null	null	null	null	null	null	null	null	null	null		110.561	107.071	106.561	127.215	141.491	125.311	181.932	158.954	180.851	203.813	252.66	224.816				0	0	0	0	0	0	0	0
Tb427_000615900	Tb427_000615900.1	Trypanosome variant surface glycoprotein (A-type), putative	1467	1467	488	VSG	-	-	-			PF00913	Trypanosome variant surface glycoprotein (A-type)	null	null	null	null	GO:0020012	evasion or tolerance of host immune response	null	null	null	null	null	null		4.63507	3.83196	5.98233	3.90138	5.29542	9.00947	0.697254	1.38969	1.09438	1.0134	0.693861	2.31813				0	0	0	1	0	0	1	1
Tb427_080063000	Tb427_080063000.1	Ankyrin repeats (many copies)/Ankyrin repeats (3 copies)/Ankyrin repeat/Alpha/beta hydrolase family/Serine aminopeptidase, S33, putative	1437	1437	478		-	Tb927.8.5760	Ankyrin repeats (many copies)/Alpha/beta hydrolase family, putative			PF12697;PF12796	Alpha/beta hydrolase family;Ankyrin repeats (3 copies)	null	null	GO:0005515	protein binding	null	null	null	null	null	null	null	null		87.2099	119.178	110.114	127.179	137.162	121.862	143.839	98.4822	123.241	155.608	166.663	177.079				0	0	0	0	0	0	0	0
Tb427_000815500	Tb427_000815500.1	Retrotransposon hot spot protein, putative	2448	2448	815	RHS	-	-	-			PF07999	Retrotransposon hot spot protein	null	null	null	null	null	null	null	null	null	null	null	null		64.3681	76.3414	67.76	85.7773	92.6308	85.5747	121.439	198.015	132.292	149.321	180.692	151.468				0	0	0	0	0	0	0	0
Tb427_080046800	Tb427_080046800.1	hypothetical protein, conserved	684	684	227		-	Tb927.8.4190	hypothetical protein, conserved			N/A	N/A	null	null	null	null	null	null	null	null	null	null	null	null		31.9649	50.7545	49.6076	42.8235	56.2457	54.0905	105.546	115.176	116.01	136.919	132.278	205.878				0	0	0	0	0	0	0	0
Tb427_090025200	Tb427_090025200.1	Tricarboxylate carrier, putative	984	984	327		-	Tb927.9.4310	tricarboxylate carrier, putative			PF03820	Tricarboxylate carrier	GO:0016020	membrane	GO:0015075	ion transmembrane transporter activity	GO:0006811;GO:0055085	ion transport;transmembrane transport	null	null	null	null	null	null		37.4374	46.4438	52.6832	55.1265	62.5317	66.9566	24.3386	30.4093	31.8821	46.0452	40.2856	45.1424				0	0	0	0	0	0	0	0
Tb427_040047000	Tb427_040047000.1	hypothetical protein, conserved	555	555	184		-	-	-			N/A	N/A	null	null	null	null	null	null	null	null	null	null	null	null		19.2165	18.1488	20.3938	19.0117	16.7757	20.299	8.45368	10.1293	9.28537	19.422	18.0882	12.7318				0	0	0	0	0	0	0	0
Tb427_110075300	Tb427_110075300.1	hypothetical protein, conserved	225	225	74		-	Tb927.11.7045	hypothetical protein			N/A	N/A	null	null	null	null	null	null	null	null	null	null	null	null		22.4203	14.3412	14.6756	15.2505	15.6913	16.4808	17.6865	17.7306	18.4221	21.8823	33.071	21.1764				0	0	0	0	0	0	0	0
Tb427_090079500	Tb427_090079500.1	Ring finger domain/RING-type zinc-finger/IQ calmodulin-binding motif containing protein, putative	1581	1581	526		-	Tb927.9.13300	Ring finger domain containing protein, putative			PF00612;PF13445	IQ calmodulin-binding motif;RING-type zinc-finger	null	null	GO:0005515	protein binding	null	null	null	null	null	null	null	null		36.6444	32.6298	33.8706	57.2626	62.6419	41.8416	42.5216	34.5039	41.1831	54.9227	55.1814	29.2983				0	0	0	0	0	0	0	0
Tb427_010012000	Tb427_010012000.1	PAS fold/PAS domain/Protein kinase domain/Protein tyrosine kinase, putative	5229	5229	1742		-	Tb927.1.1530	STE group serine/threonine-protein kinase, putative			PF00069;PF13426	Protein kinase domain;PAS domain	null	null	GO:0005524;GO:0004672	ATP binding;protein kinase activity	GO:0006468	protein phosphorylation	null	null	null	null	null	null		28.9782	66.736	66.3688	63.1083	99.9954	71.4964	94.776	92.1609	111.011	156.039	135.796	147.402				0	0	0	0	0	0	0	0
Tb427_020007800	Tb427_020007800.1	Protein tyrosine kinase/Protein kinase domain containing protein, putative	1356	1356	451		-	Tb927.2.2120	Serine/threonine-protein kinase NEK22, putative	NEK22		PF00069	Protein kinase domain	null	null	GO:0005524;GO:0004672	ATP binding;protein kinase activity	GO:0006468	protein phosphorylation	null	null	null	null	null	null		27.3851	39.5404	38.0237	33.8713	39.4695	41.9754	40.8833	33.4262	41.2362	55.6471	63.3643	60.0477				0	0	0	0	0	0	0	0
Tb427_050030200	Tb427_050030200.1	hypothetical protein, conserved	1026	1026	341		-	Tb927.5.2390	hypothetical protein, conserved			N/A	N/A	null	null	null	null	null	null	null	null	null	null	null	null		8.9163	15.3554	14.0095	14.8119	18.3619	15.7381	15.7505	15.9831	18.3068	28.1113	26.0709	23.3623				0	0	0	0	0	0	0	0
Tb427_000484000	Tb427_000484000.1	Adenylate and Guanylate cyclase catalytic domain containing protein, putative	3807	3807	1268	GRESAG4	-	-	-			PF00211	Adenylate and Guanylate cyclase catalytic domain	null	null	GO:0016849	phosphorus-oxygen lyase activity	GO:0009190;GO:0035556	cyclic nucleotide biosynthetic process;intracellular signal transduction	null	null	null	null	null	null		2.50785	2.98657	2.2512	3.49048	3.71759	2.34234	3.40533	2.50117	4.41409	5.71801	8.38218	2.39491				1	1	1	1	0	1	1	1
Tb427_040009500	Tb427_040009500.1	Adaptin N terminal region/Adaptin C-terminal domain containing protein, putative	2388	2388	795		-	Tb927.4.760	AP-1 adapter complex gamma subunit, putative			PF01602;PF02883	Adaptin N terminal region;Adaptin C-terminal domain	GO:0030121;GO:0005794;GO:0030131;GO:0030117	AP-1 adaptor complex;Golgi apparatus;clathrin adaptor complex;membrane coat	GO:0005488	binding	GO:0006886;GO:0016192	intracellular protein transport;vesicle-mediated transport	null	null	null	null	null	null		145.847	171.326	165.802	210.975	231.954	190.347	120.401	104.202	124.692	160.634	202.561	119.845				0	0	0	0	0	0	0	0
Tb427_100153200	Tb427_100153200.1	hypothetical protein, conserved	1263	1263	420		-	Tb927.10.14490	hypothetical protein, conserved			N/A	N/A	null	null	null	null	null	null	null	null	null	null	null	null		107.942	187.06	182.431	180.494	216.037	199.784	257.514	335.821	268.457	370.995	411.47	354.169				0	0	0	0	0	0	0	0
Tb427_100045800	Tb427_100045800.1	Protein of unknown function (DUF1242), putative	222	222	73		-	Tb927.10.4140	Protein of unknown function (DUF1242), putative			PF06842	Protein of unknown function (DUF1242)	null	null	null	null	null	null	null	null	null	null	null	null		22.9824	16.0495	15.0617	19.0292	16.026	17.5569	3.53077	2.07353	1.74161	1.75757	2.43703	2.6163				0	0	0	0	0	0	1	1
Tb427_060055100	Tb427_060055100.1	hypothetical protein, conserved	1155	1155	384		-	Tb927.6.5010	hypothetical protein, conserved			N/A	N/A	null	null	null	null	null	null	null	null	null	null	null	null		39.6426	61.2432	59.5328	65.2975	77.6425	59.07	108.455	55.3343	90.6223	172.642	155.27	101.592				0	0	0	0	0	0	0	0
Tb427_110143300	Tb427_110143300.1	hypothetical protein, conserved	2361	2361	786		-	Tb927.11.12660	hypothetical protein, conserved			N/A	N/A	null	null	null	null	null	null	null	null	null	null	null	null		92.6791	112.625	122.045	180.412	250.889	123.636	158.965	94.0733	153.541	176.215	206.06	110.175				0	0	0	0	0	0	0	0
Tb427_060055200	Tb427_060055200.1	Cyclin, N-terminal domain/Cyclin, putative	642	642	213		-	Tb927.6.5020	cyclin 7, putative	CYC7		PF08613	Cyclin	null	null	GO:0019901	protein kinase binding	GO:0000079	regulation of cyclin-dependent protein serine/threonine kinase activity	null	null	null	null	null	null		20.3187	29.4932	35.6047	25.8498	30.732	26.5409	25.4472	20.2763	21.7522	43.0376	50.223	26.3373				0	0	0	0	0	0	0	0
Tb427_020011700	Tb427_020011700.1	Protein kinase domain/Protein tyrosine kinase, putative	4506	4506	1501		-	Tb927.2.2720	STE/STE7 protein kinase, putative	FlaK		PF00069	Protein kinase domain	null	null	GO:0005524;GO:0004672	ATP binding;protein kinase activity	GO:0006468	protein phosphorylation	null	null	null	null	null	null		22.5541	48.0674	49.2109	57.9406	75.9505	46.443	47.9756	50.5559	49.1134	87.6458	70.8917	58.818				0	0	0	0	0	0	0	0
Tb427_000738600	Tb427_000738600.1	Retrotransposon hot spot protein, putative	2055	2055	684	RHS	-	-	-			PF07999	Retrotransposon hot spot protein	null	null	null	null	null	null	null	null	null	null	null	null		9.84078	10.2666	9.25774	11.7712	13.8751	12.051	8.75284	14.081	9.58668	10.2048	10.4216	11.8821				0	0	0	0	0	0	0	0
Tb427_090032400	Tb427_090032400.1	4Fe-4S dicluster domain containing protein, putative	567	567	188		ProM7.03	Tb927.9.5960	succinate dehydrogenase iron-sulfur subunit, putative	SDH2C		PF13534	4Fe-4S dicluster domain	null	null	GO:0051536	iron-sulfur cluster binding	null	null	null	null	null	null	null	null		62.4605	78.9003	80.7535	90.8322	113.47	104.002	53.1745	56.5207	61.9045	58.0943	72.7726	77.7396				0	0	0	0	0	0	0	0
Tb427_100068500	Tb427_100068500.1	MutS domain I/MutS domain III/MutS family domain IV/MutS domain V, putative	2994	2994	997		-	Tb927.10.6410	DNA mismatch repair protein MSH6, putative	MSH6		PF00488;PF01624;PF05190;PF05192	MutS domain V;MutS domain I;MutS family domain IV;MutS domain III	null	null	GO:0005524;GO:0030983	ATP binding;mismatched DNA binding	GO:0006298	mismatch repair	null	null	null	null	null	null		96.6527	118.351	119.27	137.23	164.38	147.967	212.592	191.66	212.056	261.528	299.921	231.215				0	0	0	0	0	0	0	0
Tb427_040048300	Tb427_040048300.1	'Cold-shock' DNA-binding domain containing protein, putative	1515	1515	504		-	Tb927.4.4520	'Cold-shock' DNA-binding domain containing protein, putative			PF00313	'Cold-shock' DNA-binding domain	null	null	GO:0003677	DNA binding	GO:0006355	regulation of transcription, DNA-templated	null	null	null	null	null	null		0.332379	0.974013	1.3765	1.81794	1.72383	0.84098	1.39309	1.43044	1.88182	5.35055	2.94489	3.19023				1	1	1	1	1	1	1	1
Tb427_090074800	Tb427_090074800.1	NADH ubiquinone oxidoreductase subunit NDUFA12, putative	816	816	271		-	Tb927.9.12680	hypothetical protein, conserved			PF05071	NADH ubiquinone oxidoreductase subunit NDUFA12	GO:0016020	membrane	GO:0008137;GO:0009055	NADH dehydrogenase (ubiquinone) activity;electron transfer activity	null	null	null	null	null	null	null	null		71.4145	83.6623	91.1425	125.799	171.552	104.393	100.279	79.8363	123.312	131.214	163.424	94.8862				0	0	0	0	0	0	0	0
Tb427_110124600	Tb427_110124600.1	hypothetical protein, conserved	852	852	283		-	Tb927.11.10940	hypothetical protein, conserved			N/A	N/A	null	null	null	null	null	null	null	null	null	null	null	null		7.40382	16.649	15.0925	17.9294	21.8439	19.9625	16.9003	16.2182	15.8392	26.296	18.9856	18.2586				0	0	0	0	0	0	0	0
Tb427_000737900	Tb427_000737900.1	hypothetical protein, conserved	327	327	108	HYPc	-	-	-			N/A	N/A	null	null	null	null	null	null	null	null	null	null	null	null		15.6718	11.7875	9.10102	9.4142	6.25725	12.4537	9.5405	18.332	9.0865	9.87463	7.91219	19.9327				0	0	0	0	0	0	0	0
Tb427_090092700	Tb427_090092700.1	Retrotransposon hot spot protein, putative	1782	1782	593	RHS	-	-	-			PF07999	Retrotransposon hot spot protein	null	null	null	null	null	null	null	null	null	null	null	null		3.23937	5.00174	5.12504	6.23855	10.4142	6.93185	9.72606	5.39671	12.9879	8.14449	11.062	11.4651				1	0	0	0	0	0	0	1
Tb427_110132700	Tb427_110132700.1	hypothetical protein, conserved	717	717	238		-	Tb927.11.11620	hypothetical protein, conserved			N/A	N/A	null	null	null	null	null	null	null	null	null	null	null	null		111.923	116.025	117.071	132.167	164.07	135.208	107.591	103.125	111.16	115.325	169.508	115.309				0	0	0	0	0	0	0	0
Tb427_110013100	Tb427_110013100.1	hypothetical protein, conserved	2406	2406	801		-	Tb927.11.840	sodium/hydrogen exchanger, putative	FTP		N/A	N/A	null	null	null	null	null	null	null	null	null	null	null	null		112.736	176.464	178.304	194.386	249.183	198.68	205.008	188.502	228.569	259.902	307.057	287.79				0	0	0	0	0	0	0	0
Tb427_100108200	Tb427_100108200.1	hypothetical protein, conserved	1986	1986	661		-	Tb927.10.10150	hypothetical protein, conserved			N/A	N/A	null	null	null	null	null	null	null	null	null	null	null	null		84.6908	90.5414	91.4427	94.8252	125.8	81.8992	127.067	117.229	120.572	145.431	265.148	77.5575				0	0	0	0	0	0	0	0
Tb427_000825100	Tb427_000825100.1	Retrotransposon hot spot protein, putative	2481	2481	826	RHS	-	-	-			PF07999	Retrotransposon hot spot protein	null	null	null	null	null	null	null	null	null	null	null	null		60.8778	60.3448	54.3508	63.1605	75.1625	70.2407	101.793	128.576	108.92	132.469	124.058	141.229				0	0	0	0	0	0	0	0
Tb427_000809100	Tb427_000809100.1	Retrotransposon hot spot protein, putative	1515	1515	504	RHS	-	-	-			PF07999	Retrotransposon hot spot protein	null	null	null	null	null	null	null	null	null	null	null	null		20.887	19.1795	18.5172	20.2744	26.1406	24.815	8.37557	12.0604	10.1765	10.4686	11.4776	12.5272				0	0	0	0	0	0	0	0
Tb427_060008400	Tb427_060008400.1	Procyclic acidic repetitive protein (PARP), putative	390	390	129		-	Tb927.6.520	EP3-2 procyclin	EP3-2		PF05887	Procyclic acidic repetitive protein (PARP)	GO:0016020	membrane	null	null	null	null	null	null	null	null	null	null		644.681	488.24	467.998	576.631	555.459	580.433	1077.16	1047.15	885.786	750.576	1118.54	1256.69				0	0	0	0	0	0	0	0
Tb427_000673800	Tb427_000673800.1	Retrotransposon hot spot protein, putative	2028	2028	675	RHS	-	-	-			PF07999	Retrotransposon hot spot protein	null	null	null	null	null	null	null	null	null	null	null	null		3.05024	4.09466	4.28304	4.39867	5.77077	4.29906	3.3348	6.04589	3.84319	4.26347	5.92858	4.66596				1	0	0	0	0	0	1	1
Tb427_110084000	Tb427_110084000.1	hypothetical protein, conserved	726	726	241		-	Tb927.11.7700	hypothetical protein			N/A	N/A	null	null	null	null	null	null	null	null	null	null	null	null		123.675	159.239	139.314	165.196	181.697	171.644	84.0549	99.3112	85.8077	75.0187	92.6253	128.024				0	0	0	0	0	0	0	0
Tb427_100007900	Tb427_100007900.1	Microtubule-binding protein MIP-T3 CH-like domain/Microtubule-binding protein MIP-T3 C-terminal region containing protein, putative	1896	1896	631		-	Tb927.10.450	Component of motile flagella 62	CMF62		PF10243	Microtubule-binding protein MIP-T3	null	null	null	null	null	null	null	null	null	null	null	null		132.516	141.655	135.663	165.604	169.012	159.633	375.953	260.688	371.139	380.912	460.521	535.445				0	0	0	0	0	0	0	0
Tb427_040006300	Tb427_040006300.1	ESSS subunit of NADH:ubiquinone oxidoreductase (complex I), putative	339	339	112		-	Tb927.4.440	NADH:ubiquinone oxidoreductase, ESSS subunit, putative			PF10183	ESSS subunit of NADH:ubiquinone oxidoreductase (complex I)	null	null	null	null	null	null	null	null	null	null	null	null		35.4466	32.7151	35.5243	53.5576	62.2615	37.7173	124.79	80.1942	116.842	152.431	155.145	112.458				0	0	0	0	0	0	0	0
Tb427_100005300	Tb427_100005300.1	Ribosomal protein S6e, putative	696	696	231		-	Tb927.10.190	40S ribosomal protein S6, putative			PF01092	Ribosomal protein S6e	GO:0005622;GO:0005840	intracellular;ribosome	GO:0003735	structural constituent of ribosome	GO:0006412	translation	null	null	null	null	null	null		1127.54	811.666	824.683	1016.63	946.482	1074.34	452.6	417.502	431.405	422.079	473.198	671.78				0	0	0	0	0	0	0	0
Tb427_090066400	Tb427_090066400.1	NADH-ubiquinone oxidoreductase B18 subunit (NDUFB7), putative	681	681	226		-	Tb927.9.11660	NADH dehydrogenase (ubiquinone) 1 beta subcomplex subunit, putative			PF05676	NADH-ubiquinone oxidoreductase B18 subunit (NDUFB7)	GO:0005739	mitochondrion	GO:0008137;GO:0003954	NADH dehydrogenase (ubiquinone) activity;NADH dehydrogenase activity	null	null	null	null	null	null	null	null		78.5918	76.8335	78.4348	85.6452	98.3303	84.4438	73.8214	65.6233	65.7296	75.3827	88.0503	94.2652				0	0	0	0	0	0	0	0
Tb427_110130400	Tb427_110130400.1	BNR repeat-like domain containing protein, putative	2046	2046	681		-	Tb927.11.11410	trans-sialidase, putative			PF13859	BNR repeat-like domain	null	null	null	null	null	null	null	null	null	null	null	null		4.09268	5.54442	4.46546	6.63325	10.3752	5.28565	7.12875	9.43136	10.348	3.85326	7.80617	8.70138				1	0	0	0	0	0	0	0
Tb427_010015000	Tb427_010015000.1	hypothetical protein, conserved	1326	1326	441		-	Tb927.1.1920	conserved protein, unknown function			N/A	N/A	null	null	null	null	null	null	null	null	null	null	null	null		21.6158	30.2064	30.8915	29.1297	34.8349	28.1843	62.0575	58.8355	52.6179	109.155	93.4176	67.6651				0	0	0	0	0	0	0	0
Tb427_090080900	Tb427_090080900.1	CAF1 family ribonuclease, putative	1872	1872	623		-	Tb927.9.13510	Poly(A)-specific ribonuclease PARN-3	parn3		PF04857	CAF1 family ribonuclease	null	null	null	null	null	null	null	null	null	null	null	null		41.1909	74.6729	78.2167	80.8693	101.29	83.5565	72.6271	85.9	80.2426	109.026	124.033	95.6278				0	0	0	0	0	0	0	0
Tb427_080042300	Tb427_080042300.1	COPI associated protein, putative	387	387	128		-	Tb927.8.3730	COPI associated protein, putative			PF08507	COPI associated protein	null	null	null	null	null	null	null	null	null	null	null	null		4.69302	6.47534	6.59201	5.42198	8.73843	5.44489	5.3868	4.62153	4.12442	4.28293	4.88448	7.27721				0	0	0	0	0	0	1	1
Tb427_000824600	Tb427_000824600.1	Retrotransposon hot spot protein, putative	2607	2607	868	RHS	-	-	-			PF07999	Retrotransposon hot spot protein	null	null	null	null	null	null	null	null	null	null	null	null		51.7735	55.5023	45.2396	57.9275	60.6199	67.9905	59.4645	115.508	63.3893	62.7903	61.9079	81.1148				0	0	0	0	0	0	0	0
Tb427_030027800	Tb427_030027800.1	hypothetical protein, conserved	1305	1305	434		-	Tb927.3.2720	hypothetical protein			N/A	N/A	null	null	null	null	null	null	null	null	null	null	null	null		43.0352	46.2253	49.377	50.106	51.852	39.3825	32.8065	28.4903	29.6977	54.4608	65.063	31.4685				0	0	0	0	0	0	0	0
Tb427_060038900	Tb427_060038900.1	Reverse transcriptase (RNA-dependent DNA polymerase), putative	2397	2397	798	RHS	-	-	-			PF00078	Reverse transcriptase (RNA-dependent DNA polymerase)	null	null	GO:0004523;GO:0003676	RNA-DNA hybrid ribonuclease activity;nucleic acid binding	null	null	null	null	null	null	null	null		1.83573	4.23312	4.68928	6.7053	11.8328	4.33867	2.55187	3.05245	3.46835	3.39521	2.11235	3.60666				1	0	0	0	0	0	1	1
Tb427_090065200	Tb427_090065200.1	Ribosomal protein L14p/L23e, putative	420	420	139	60sRP	ambigous	Tb927.9.11380,Tb927.9.11410	60S ribosomal protein L23, putative			PF00238	Ribosomal protein L14p/L23e	GO:0005840	ribosome	GO:0003735	structural constituent of ribosome	GO:0006412	translation	null	null	null	null	null	null		722.634	534.498	519.142	631.587	571.782	631.684	327.272	291.513	314.454	339.885	384.559	489.102				0	0	0	0	0	0	0	0
Tb427_030034800	Tb427_030034800.1	Reverse transcriptase (RNA-dependent DNA polymerase)/RNase H, putative	3495	3495	1164	RHS	-	-	-			PF00075;PF00078	RNase H;Reverse transcriptase (RNA-dependent DNA polymerase)	null	null	GO:0004523;GO:0003676	RNA-DNA hybrid ribonuclease activity;nucleic acid binding	null	null	null	null	null	null	null	null		1.81573	2.39293	2.14779	2.84178	5.18401	2.49027	5.65614	4.39718	4.98217	3.72567	3.44848	4.14135				1	1	1	1	0	1	1	1
Tb427_010023800	Tb427_010023800.1	Myotubularin-like phosphatase domain containing protein, putative	2619	2619	872		-	Tb927.1.3300	Myotubularin-related protein, putative			PF06602	Myotubularin-like phosphatase domain	null	null	GO:0046872	metal ion binding	null	null	null	null	null	null	null	null		55.8788	76.2572	80.4445	104.264	120.96	81.5725	90.3387	70.5188	103.044	137.964	176.303	89.1318				0	0	0	0	0	0	0	0
Tb427_100011100	Tb427_100011100.1	Synaptobrevin, putative	720	720	239		-	Tb927.10.790	vesicle-associated membrane protein, putative			PF00957	Synaptobrevin	GO:0016021	integral component of membrane	null	null	GO:0016192	vesicle-mediated transport	null	null	null	null	null	null		46.8743	57.3716	59.0919	50.7184	59.866	56.2482	63.7768	59.8514	68.6138	84.1858	110.538	104.098				0	0	0	0	0	0	0	0
Tb427_110005300	Tb427_110005300.1	hypothetical protein, conserved	360	360	119		-	Tb927.11.160	hypothetical protein, conserved			N/A	N/A	null	null	null	null	null	null	null	null	null	null	null	null		28.4567	21.1393	23.0276	21.5324	20.9415	22.2601	11.0202	11.4014	10.7164	17.9732	23.3863	11.089				0	0	0	0	0	0	0	0
Tb427_000743900	Tb427_000743900.1	Retrotransposon hot spot protein, putative	1521	1521	506	RHS	-	-	-			PF07999	Retrotransposon hot spot protein	null	null	null	null	null	null	null	null	null	null	null	null		22.0026	19.3593	19.5762	21.2985	28.5493	22.8968	23.1022	26.3606	25.9441	31.0947	29.128	34.8122				0	0	0	0	0	0	0	0
Tb427_090029300	Tb427_090029300.1	tRNA synthetases class I (E and Q), catalytic domain/tRNA synthetases class I (E and Q), anti-codon binding domain containing protein, putative	1734	1734	577		-	Tb927.9.5210	glutaminyl-tRNA synthetase, putative			PF00749;PF03950	tRNA synthetases class I (E and Q), catalytic domain;tRNA synthetases class I (E and Q), anti-codon binding domain	GO:0005737	cytoplasm	GO:0005524;GO:0004812;GO:0004819;GO:0000166	ATP binding;aminoacyl-tRNA ligase activity;glutamine-tRNA ligase activity;nucleotide binding	GO:0006425;GO:0043039;GO:0006418;GO:0006412	glutaminyl-tRNA aminoacylation;tRNA aminoacylation;tRNA aminoacylation for protein translation;translation	null	null	null	null	null	null		357.334	315.77	307.052	389.083	381.983	403.045	206.88	220.921	218.559	244.325	266.907	287.23				0	0	0	0	0	0	0	0
Tb427_080084600	Tb427_080084600.1	hypothetical protein, conserved	3516	3516	1171		-	Tb927.8.7830	hypothetical protein, conserved			N/A	N/A	null	null	null	null	null	null	null	null	null	null	null	null		26.3412	47.9751	47.6433	52.0863	67.0753	50.9741	51.6106	61.9151	55.1542	95.8723	74.6133	69.5449				0	0	0	0	0	0	0	0
Tb427_000012900	Tb427_000012900.1	Phosphotransferase enzyme family, putative	795	795	264		-	-	-			PF01636	Phosphotransferase enzyme family	null	null	GO:0005524;GO:0016773	ATP binding;phosphotransferase activity, alcohol group as acceptor	GO:0046677	response to antibiotic	null	null	null	null	null	null		614.122	475.576	533.426	867.416	766.586	775.878	196.694	395.726	151.982	137.381	127.333	206.799				0	0	0	0	0	0	0	0
Tb427_000764000	Tb427_000764000.1	Retrotransposon hot spot protein, putative	1512	1512	503	RHS	-	-	-			PF07999	Retrotransposon hot spot protein	null	null	null	null	null	null	null	null	null	null	null	null		6.22873	7.78839	9.32038	10.1671	16.3697	9.63538	8.96206	12.9925	10.3018	10.6131	13.1947	10.4809				0	0	0	0	0	0	0	0
Tb427_000501200	Tb427_000501200.1	Retrotransposon hot spot protein, putative	1113	1113	370	RHS	-	-	-			PF07999	Retrotransposon hot spot protein	null	null	null	null	null	null	null	null	null	null	null	null		28.0237	25.6487	25.9762	28.2089	34.4635	32.179	37.4543	39.0908	36.1532	45.9164	41.8224	49.3605				0	0	0	0	0	0	0	0
Tb427_070045400	Tb427_070045400.1	Eukaryotic glutathione synthase, ATP binding domain/Eukaryotic glutathione synthase, putative	1668	1668	555		-	Tb927.7.4000	glutathione synthetase, putative			PF03199;PF03917	Eukaryotic glutathione synthase;Eukaryotic glutathione synthase, ATP binding domain	null	null	GO:0005524;GO:0004363	ATP binding;glutathione synthase activity	GO:0006750	glutathione biosynthetic process	null	null	null	null	null	null		91.8438	106.007	107.652	124.787	119.663	114.189	119.21	112.532	111.368	202.73	206.051	118.562				0	0	0	0	0	0	0	0
Tb427_020024300	Tb427_020024300.1	GDSL-like Lipase/Acylhydrolase/GDSL-like Lipase/Acylhydrolase family, putative	738	738	245		-	Tb927.2.4930	esterase, putative			PF13472	GDSL-like Lipase/Acylhydrolase family	null	null	null	null	null	null	null	null	null	null	null	null		69.4838	84.1002	80.0703	84.1522	107.652	112.288	38.3438	54.4968	43.5929	38.5317	46.2577	55.7241				0	0	0	0	0	0	0	0
Tb427_080069200	Tb427_080069200.1	Cyclin, putative	2364	2364	787		-	Tb927.8.6350	CYC2-like cyclin, putative	CYC11		PF08613	Cyclin	null	null	GO:0019901	protein kinase binding	GO:0000079	regulation of cyclin-dependent protein serine/threonine kinase activity	null	null	null	null	null	null		15.5571	34.3018	34.9416	38.7843	54.601	33.2536	40.4521	40.5891	44.3498	58.8082	66.8767	47.1545				0	0	0	0	0	0	0	0
Tb427_100057500	Tb427_100057500.1	Ribosomal protein S13/S18, putative	462	462	153	40sRP	ambigous	Tb927.10.5330,Tb927.10.5340	40S ribosomal protein S18, putative			PF00416	Ribosomal protein S13/S18	GO:0005622;GO:0005840	intracellular;ribosome	GO:0003723;GO:0003676;GO:0003735	RNA binding;nucleic acid binding;structural constituent of ribosome	GO:0006412	translation	null	null	null	null	null	null		752.642	546.425	536.286	647.814	598.523	653.099	394.702	348.564	379.619	417.463	449.583	594.866				0	0	0	0	0	0	0	0
Tb427_030030100	Tb427_030030100.1	Leucine Rich repeat, putative	2280	2280	759		-	Tb927.3.2950	ribonuclease inhibitor- like protein			PF13516	Leucine Rich repeat	null	null	GO:0005515	protein binding	null	null	null	null	null	null	null	null		70.6177	92.8213	90.9781	106.887	129.325	106.924	102.263	96.3637	109.555	139.055	160.867	111.723				0	0	0	0	0	0	0	0
Tb427_000763100	Tb427_000763100.1	Retrotransposon hot spot protein, putative	2484	2484	827	RHS	-	-	-			PF07999	Retrotransposon hot spot protein	null	null	null	null	null	null	null	null	null	null	null	null		62.1961	75.4312	65.3714	82.2518	91.5673	82.8969	133.04	209.962	149.571	174.793	183.469	177.871				0	0	0	0	0	0	0	0
Tb427_060047600	Tb427_060047600.1	hypothetical protein, conserved	711	711	236		-	Tb927.6.4270	hypothetical protein, conserved			N/A	N/A	null	null	null	null	null	null	null	null	null	null	null	null		55.2906	51.785	55.4525	77.3655	102.83	61.2922	50.8797	35.9025	54.1723	47.9613	69.938	45.1693				0	0	0	0	0	0	0	0
Tb427_020028200	Tb427_020028200.1	IGP family C-type lectin domain containing protein, putative	1092	1092	363		ambiguous	Tb927.2.4760,Tb927.2.4920,Tb927.2.5290,Tb927.2.5300,Tb927.2.5310,Tb927.2.5320,Tb927.2.5330,Tb927.2.5340,Tb927.2.5350,Tb927.2.5360	hypothetical protein, conserved			PF16825	IGP family C-type lectin domain	null	null	null	null	null	null	null	null	null	null	null	null		5.43396	5.80143	6.25436	5.34967	8.47964	7.65552	8.67189	8.34799	7.07411	5.40829	9.14278	8.56182				0	0	0	0	0	0	0	0
Tb427_050025800	Tb427_050025800.1	hypothetical protein, conserved	1836	1836	611		-	Tb927.5.1950	hypothetical protein, conserved			N/A	N/A	null	null	null	null	null	null	null	null	null	null	null	null		21.7991	34.9138	35.3225	42.4687	54.0244	34.9067	58.2854	55.8401	64.3431	100.097	103.308	61.7039				0	0	0	0	0	0	0	0
Tb427_050021900	Tb427_050021900.1	Ribosomal protein L13, putative	669	669	222		-	Tb927.5.1610	60S ribosomal protein L13a, putative			PF00572	Ribosomal protein L13	GO:0015934;GO:0005840	large ribosomal subunit;ribosome	GO:0003735	structural constituent of ribosome	GO:0006412	translation	null	null	null	null	null	null		1268.27	892.982	927.848	1134.15	1040.59	1161.89	802.377	712.167	719.805	734.723	855.948	1093.48				0	0	0	0	0	0	0	0
Tb427_000287900	Tb427_000287900.1	Retrotransposon hot spot protein, putative	1539	1539	512	RHS	-	-	-			PF07999	Retrotransposon hot spot protein	null	null	null	null	null	null	null	null	null	null	null	null		17.482	16.9056	13.9411	15.783	18.4951	20.6749	33.0199	41.6959	36.6453	39.2893	33.1316	50.1317				0	0	0	0	0	0	0	0
Tb427_100100500	Tb427_100100500.1	hypothetical protein, conserved	1812	1812	603		-	Tb927.10.9330	hypothetical protein, conserved			N/A	N/A	null	null	null	null	null	null	null	null	null	null	null	null		32.1599	54.3352	56.3831	64.7587	92.8074	71.6276	157.587	109.215	169.17	196.443	181.338	184.9				0	0	0	0	0	0	0	0
Tb427_100011800	Tb427_100011800.1	hypothetical protein, conserved	4056	4056	1351		-	Tb927.10.870	Furrow 1 protein	FRW1		N/A	N/A	null	null	null	null	null	null	null	null	null	null	null	null		81.5527	130.174	128.224	147.674	187.261	137.992	186.837	175.431	202.05	293.443	311.703	202.31				0	0	0	0	0	0	0	0
Tb427_080088800	Tb427_080088800.1	Domain of unknown function (DUF1935)/Calpain family cysteine protease, putative	2670	2670	889		-	Tb927.8.8330	cysteine peptidase, putative			PF00648;PF09149	Calpain family cysteine protease;Domain of unknown function (DUF1935)	GO:0005622	intracellular	GO:0004198	calcium-dependent cysteine-type endopeptidase activity	GO:0006508	proteolysis	null	null	null	null	null	null		31.5099	56.3891	54.6309	51.1705	60.1466	51.9226	67.7927	49.0383	57.349	119.601	98.1146	75.5835				0	0	0	0	0	0	0	0
Tb427_000689300	Tb427_000689300.1	Retrotransposon hot spot protein, putative	1809	1809	602	RHS	-	-	-			PF07999	Retrotransposon hot spot protein	null	null	null	null	null	null	null	null	null	null	null	null		4.44447	6.30801	5.23058	6.30877	7.27804	6.31417	9.12821	12.0187	10.2251	10.888	14.165	11.2084				0	0	0	0	0	0	0	0
Tb427_060044500	Tb427_060044500.1	hypothetical protein, conserved	492	492	163		-	Tb927.6.3950	hypothetical protein, conserved			N/A	N/A	null	null	null	null	null	null	null	null	null	null	null	null		44.8203	45.9144	48.807	63.8264	88.1477	50.3873	64.6335	43.8317	72.1323	86.4407	109.541	51.9589				0	0	0	0	0	0	0	0
Tb427_110139500	Tb427_110139500.1	hypothetical protein, conserved	1611	1611	536		-	Tb927.11.12280	hypothetical protein, conserved			N/A	N/A	null	null	null	null	null	null	null	null	null	null	null	null		74.858	91.6408	101.188	107.185	148.421	129.258	134.38	103.106	160.603	145.561	213.992	160.609				0	0	0	0	0	0	0	0
Tb427_110067700	Tb427_110067700.1	Pyruvate phosphate dikinase, PEP/pyruvate binding domain/PEP-utilising enzyme, mobile domain/PEP-utilising enzyme, TIM barrel domain containing protein, putative	2742	2742	913		-	Tb927.11.6280	pyruvate phosphate dikinase	PPDK		PF00391;PF01326;PF02896	PEP-utilising enzyme, mobile domain;Pyruvate phosphate dikinase, PEP/pyruvate binding domain;PEP-utilising enzyme, TIM barrel domain	null	null	GO:0005524;GO:0003824;GO:0016301;GO:0050242;GO:0016772	ATP binding;catalytic activity;kinase activity;pyruvate, phosphate dikinase activity;transferase activity, transferring phosphorus-containing groups	GO:0016310;GO:0006090	phosphorylation;pyruvate metabolic process	null	null	null	null	null	null		739.821	1214.75	1209.48	964.633	1140.3	1734.11	1128.24	1520.57	1221.16	1298.83	1037.28	2259.56				0	0	0	0	0	0	0	0
Tb427_070016400	Tb427_070016400.1	Diacylglycerol kinase catalytic domain containing protein, putative	2310	2310	769		-	Tb927.7.1240	Sphingosine kinase			PF00781	Diacylglycerol kinase catalytic domain	null	null	GO:0016301	kinase activity	null	null	null	null	null	null	null	null		48.7209	81.0795	85.2264	95.2956	119.749	91.7147	142.522	131.093	155.941	240.043	231.061	173.582				0	0	0	0	0	0	0	0
Tb427_000704700	Tb427_000704700.1	Retrotransposon hot spot protein, putative	2448	2448	815	RHS	-	-	-			PF07999	Retrotransposon hot spot protein	null	null	null	null	null	null	null	null	null	null	null	null		70.6015	82.9814	75.6399	97.7122	110.504	94.8218	146.588	240.726	169.909	157.441	215.871	185.18				0	0	0	0	0	0	0	0
Tb427_090049500	Tb427_090049500.1	hypothetical protein, conserved	261	261	86		-	Tb927.9.8815	hypothetical protein			N/A	N/A	null	null	null	null	null	null	null	null	null	null	null	null		75.7554	60.8516	54.8201	63.2211	61.448	77.357	9.10454	13.5981	8.63894	8.20477	9.72967	12.2268				0	0	0	0	0	0	0	0
Tb427_100069000	Tb427_100069000.1	Calcineurin-like phosphoesterase, putative	1176	1176	391		-	Tb927.10.6460	protein phosphatase 2B, putative			PF00149	Calcineurin-like phosphoesterase	null	null	GO:0016787	hydrolase activity	null	null	null	null	null	null	null	null		96.3309	69.0241	74.1339	79.3168	93.7493	81.4925	47.2552	40.2107	46.2485	49.1323	61.9264	63.3926				0	0	0	0	0	0	0	0
Tb427_000269800	Tb427_000269800.1	Retrotransposon hot spot protein, putative	2064	2064	687	RHS	-	-	-			PF07999	Retrotransposon hot spot protein	null	null	null	null	null	null	null	null	null	null	null	null		2.92759	3.06946	2.39072	2.57734	2.52342	3.12879	3.48438	6.73066	3.70941	4.85996	3.99893	6.04641				1	1	1	1	1	1	1	1
Tb427_030055600	Tb427_030055600.1	hypothetical protein, conserved	957	957	318		-	Tb927.3.5210	hypothetical protein, conserved			N/A	N/A	null	null	null	null	null	null	null	null	null	null	null	null		13.424	19.7681	22.7197	20.5075	29.4009	22.7705	23.398	26.9976	27.2093	39.4857	41.2407	34.2804				0	0	0	0	0	0	0	0
Tb427_090052000	Tb427_090052000.1	Ribosomal protein L37e, putative	255	255	84		-	Tb927.9.9210	60S ribosomal protein L37, putative			PF01907	Ribosomal protein L37e	GO:0005622;GO:0005840	intracellular;ribosome	GO:0003735	structural constituent of ribosome	GO:0006412	translation	null	null	null	null	null	null		104.13	66.157	96.4544	119.026	156.236	171.095	24.4427	20.673	16.2892	11.6274	8.82851	18.4621				0	0	0	0	0	0	0	0
Tb427_030005700	Tb427_030005700.1	hypothetical protein, conserved	699	699	232		-	Tb927.3.600	hypothetical protein			N/A	N/A	null	null	null	null	null	null	null	null	null	null	null	null		7.16586	5.2605	5.44337	5.98481	7.31889	6.16444	8.23404	4.75315	9.4312	10.295	17.1141	7.30916				0	0	0	0	0	0	0	1
Tb427_030023900	Tb427_030023900.1	Microsomal signal peptidase 12 kDa subunit (SPC12), putative	381	381	126		-	Tb927.3.2420	Microsomal signal peptidase 12 kDa subunit (SPC12), putative			PF06645	Microsomal signal peptidase 12 kDa subunit (SPC12)	GO:0016021;GO:0005787	integral component of membrane;signal peptidase complex	GO:0008233	peptidase activity	GO:0006465	signal peptide processing	null	null	null	null	null	null		72.2902	45.7412	47.5928	37.5216	46.3546	47.1384	47.5794	56.302	41.4599	58.9275	72.7996	55.8088				0	0	0	0	0	0	0	0
Tb427_110044700	Tb427_110044700.1	Leucine Rich repeat, putative	2055	2055	684		-	Tb927.11.3920	hypothetical protein, conserved			PF13516	Leucine Rich repeat	null	null	GO:0005515	protein binding	null	null	null	null	null	null	null	null		38.3325	65.552	69.4701	75.7013	99.3116	71.8895	89.3323	63.0022	92.7966	114.23	136.517	104.877				0	0	0	0	0	0	0	0
Tb427_000784400	Tb427_000784400.1	Retrotransposon hot spot protein, putative	1014	1014	337	RHS	-	-	-			PF07999	Retrotransposon hot spot protein	null	null	null	null	null	null	null	null	null	null	null	null		5.51456	9.463	9.21717	12.1894	16.6619	11.3989	24.1781	22.9414	23.8265	25.8638	23.2093	24.926				0	0	0	0	0	0	0	0
Tb427_000276300	Tb427_000276300.1	hypothetical protein, conserved	318	318	105	HYPc	-	-	-			N/A	N/A	null	null	null	null	null	null	null	null	null	null	null	null		3.07966	2.79889	2.87808	2.39956	3.18747	4.1146	2.62618	5.03324	4.26704	4.31833	5.55184	5.2326				1	1	1	1	1	0	1	1
Tb427_090037600	Tb427_090037600.1	hypothetical protein, conserved	1002	1002	333		-	Tb927.9.6730	hypothetical protein, conserved			N/A	N/A	null	null	null	null	null	null	null	null	null	null	null	null		21.5879	16.3038	16.8381	24.1836	29.4775	22.1148	30.2645	23.606	24.8474	48.7097	35.0206	14.6727				0	0	0	0	0	0	0	0
Tb427_110172400	Tb427_110172400.1	hypothetical protein, conserved	492	492	163		-	Tb927.11.15380	hypothetical protein			N/A	N/A	null	null	null	null	null	null	null	null	null	null	null	null		3.38409	4.24384	3.89889	4.54956	6.23381	4.13055	3.9033	2.68758	3.33818	4.11515	3.93693	4.09035				1	0	0	0	0	0	1	1
Tb427_070014700	Tb427_070014700.1	SNF2 family N-terminal domain/RING-type zinc-finger/Zinc finger, C3HC4 type (RING finger) containing protein, putative	4839	4839	1612		-	Tb927.7.1090	DNA repair protein RAD5, putative	RAD5		PF00176;PF00271;PF13445	SNF2 family N-terminal domain;Helicase conserved C-terminal domain;RING-type zinc-finger	null	null	GO:0005524	ATP binding	null	null	null	null	null	null	null	null		30.9457	75.1359	71.8287	73.4464	94.0942	66.7526	78.8428	89.2359	87.2693	157.55	153.343	93.0456				0	0	0	0	0	0	0	0
Tb427_110091300	Tb427_110091300.1	hypothetical protein, conserved	414	414	137		-	Tb927.11.8360	hypothetical protein			N/A	N/A	null	null	null	null	null	null	null	null	null	null	null	null		9.07543	8.38224	8.39662	10.751	9.3925	12.2499	4.79605	3.97236	5.28389	5.98723	6.2386	6.89048				0	0	0	0	0	0	1	1
Tb427_080039300	Tb427_080039300.1	hypothetical protein, conserved	1827	1827	608		-	Tb927.8.3480	hypothetical protein, conserved			N/A	N/A	null	null	null	null	null	null	null	null	null	null	null	null		90.1736	75.0635	78.253	105.349	108.418	92.4214	78.9332	65.8134	87.385	84.6369	127.684	90.3077				0	0	0	0	0	0	0	0
Tb427_100056600	Tb427_100056600.1	hypothetical protein, conserved	1968	1968	655		-	Tb927.10.5250	zinc finger protein family member, putative	ZC3H32		N/A	N/A	null	null	GO:0046872	metal ion binding	null	null	null	null	null	null	null	null		2.3546	6.07593	7.18512	7.50019	7.08795	5.83001	4.55748	2.9658	5.36866	10.4775	7.82984	9.68726				1	0	0	0	0	0	1	1
Tb427_100057400	Tb427_100057400.1	Ribosomal protein S13/S18, putative	462	462	153	40sRP	ambigous	Tb927.10.5330,Tb927.10.5340	40S ribosomal protein S18, putative			PF00416	Ribosomal protein S13/S18	GO:0005622;GO:0005840	intracellular;ribosome	GO:0003723;GO:0003676;GO:0003735	RNA binding;nucleic acid binding;structural constituent of ribosome	GO:0006412	translation	null	null	null	null	null	null		751.816	543.827	536.662	645.837	595.598	652.103	406.631	345.158	379.31	417.25	444.321	593.207				0	0	0	0	0	0	0	0
Tb427_060043700	Tb427_060043700.1	RNA recognition motif. (a.k.a. RRM, RBD, or RNP domain), putative	645	645	214		-	Tb927.6.3870	RNA-binding protein, putative	SGN1		PF00076	RNA recognition motif. (a.k.a. RRM, RBD, or RNP domain)	null	null	GO:0003676	nucleic acid binding	null	null	null	null	null	null	null	null		75.6616	68.2069	69.7211	84.7137	90.7419	71.6474	86.0842	91.4995	75.0226	121.583	128.503	76.3765				0	0	0	0	0	0	0	0
Tb427_100012400	Tb427_100012400.1	hypothetical protein, conserved	1938	1938	645		-	Tb927.10.930	hypothetical protein, conserved			N/A	N/A	null	null	null	null	null	null	null	null	null	null	null	null		52.5033	74.9198	82.0306	101.609	121.885	98.408	138.611	120.555	150.631	210.144	203.279	154.101				0	0	0	0	0	0	0	0
Tb427_090032800	Tb427_090032800.1	KH domain/Ribosomal protein S3, C-terminal domain containing protein, putative	645	645	214		-	Tb927.9.6070	40S ribosomal protein S3, putative	RPS3		PF00189;PF07650	Ribosomal protein S3, C-terminal domain;KH domain	GO:0005840;GO:0015935	ribosome;small ribosomal subunit	GO:0003723;GO:0003735	RNA binding;structural constituent of ribosome	GO:0006412	translation	null	null	null	null	null	null		1224.12	917.13	924.977	1086.56	1030.74	1088.55	617.659	556.715	552.341	594.468	657.53	869.987				0	0	0	0	0	0	0	0
Tb427_060046200	Tb427_060046200.1	hypothetical protein, conserved	315	315	104		ProM7.05	Tb927.6.4130	succinate dehydrogenase subunit 3	SDH3		N/A	N/A	null	null	null	null	null	null	null	null	null	null	null	null		97.0845	86.2819	97.9776	103.064	131.763	115.526	55.1399	57.1188	52.9899	51.2162	76.0062	58.1476				0	0	0	0	0	0	0	0
Tb427_000681100	Tb427_000681100.1	hypothetical protein, conserved	327	327	108	HYPc	-	-	-			N/A	N/A	null	null	null	null	null	null	null	null	null	null	null	null		3.4791	2.5911	2.89953	3.56567	4.03255	3.35389	2.63281	2.57704	2.62547	3.57161	2.76409	3.81684				1	1	1	1	0	1	1	1
Tb427_050020700	Tb427_050020700.1	MIF4G domain containing protein, putative	3357	3357	1118		-	Tb927.5.1490	Eukaryotic translation initiation factor 4 gamma 1	eif4g1		PF02854	MIF4G domain	null	null	GO:0003723;GO:0005488;GO:0005515	RNA binding;binding;protein binding	null	null	null	null	null	null	null	null		8.96395	16.5781	17.1523	20.1822	25.3437	21.6023	18.176	19.843	20.0817	28.3033	18.7991	27.7267				0	0	0	0	0	0	0	0
Tb427_110025300	Tb427_110025300.1	Ribosomal protein L10/Insertion domain in 60S ribosomal protein L10P/60s Acidic ribosomal protein, putative	975	975	324	60sRP	ambiguous	Tb927.11.2050,Tb927.11.2060	60S acidic ribosomal protein P0, putative			PF00428;PF00466	60s Acidic ribosomal protein;Ribosomal protein L10	GO:0005622	intracellular	null	null	GO:0042254	ribosome biogenesis	null	null	null	null	null	null		1633.97	1221.61	1189.02	1472.91	1321.12	1442.86	963.631	840.626	880.382	926.547	1062.15	1339.43				0	0	0	0	0	0	0	0
Tb427_110121500	Tb427_110121500.1	hypothetical protein, conserved	576	576	191		-	Tb927.11.10620	hypothetical protein, conserved			N/A	N/A	null	null	null	null	null	null	null	null	null	null	null	null		44.7247	42.6551	48.7987	45.0432	60.5435	51.2056	46.0093	38.1934	48.8153	65.2414	73.4125	61.3709				0	0	0	0	0	0	0	0
Tb427_040027000	Tb427_040027000.1	Thioredoxin/Thioredoxin-like domain containing protein, putative	1242	1242	413		-	Tb927.4.2450	protein disulfide isomerase 1	PDI-1		PF00085	Thioredoxin	null	null	null	null	GO:0045454	cell redox homeostasis	null	null	null	null	null	null		204.159	192.687	196.483	182.06	188.284	217.762	159.457	152.875	144.582	184.624	218.517	212.941				0	0	0	0	0	0	0	0
Tb427_090036600	Tb427_090036600.1	hypothetical protein, conserved	3066	3066	1021		-	Tb927.9.6530	hypothetical protein			N/A	N/A	null	null	null	null	null	null	null	null	null	null	null	null		88.2791	125.841	124.68	140.342	139.718	107.906	161.067	129.508	153.593	255.956	283.528	187.17				0	0	0	0	0	0	0	0
Tb427_030044000	Tb427_030044000.1	Nodulin-like, putative	1758	1758	585		ambiguous	Tb927.3.4070,Tb927.3.4080,Tb927.3.4090,Tb927.3.4100,Tb927.3.4110	Pyruvate transporter, putative			PF06813	Nodulin-like	null	null	null	null	null	null	null	null	null	null	null	null		99.3688	107.41	111.143	127.562	133.501	124.035	56.0828	59.2041	59.1589	80.1603	102.648	59.0113				0	0	0	0	0	0	0	0
Tb427_070077200	Tb427_070077200.1	Ubiquitin-conjugating enzyme, putative	1071	1071	356		-	Tb927.7.6960	ubiquitin-conjugating enzyme E2, putative			PF00179	Ubiquitin-conjugating enzyme	null	null	null	null	null	null	null	null	null	null	null	null		59.9665	61.0262	70.1889	73.0671	87.8409	72.5046	82.721	64.9806	89.1676	123.463	157.141	89.407				0	0	0	0	0	0	0	0
Tb427_070041100	Tb427_070041100.1	Protein kinase domain/Protein tyrosine kinase, putative	1749	1749	582		-	Tb927.7.3580	Serine/threonine-protein kinase NEK11, putative	NEK11		PF00069	Protein kinase domain	null	null	GO:0005524;GO:0004672	ATP binding;protein kinase activity	GO:0006468	protein phosphorylation	null	null	null	null	null	null		9.53517	20.3548	19.225	20.4226	30.2311	20.654	22.4068	22.8651	25.5689	37.9007	33.9784	27.4358				0	0	0	0	0	0	0	0
Tb427_100169200	Tb427_100169200.1	hypothetical protein, conserved	693	693	230		-	Tb927.10.15960	hypothetical protein, conserved			N/A	N/A	null	null	GO:0005515	protein binding	null	null	null	null	null	null	null	null		28.617	26.2338	27.5163	38.0212	46.016	37.7937	28.7749	18.9091	22.3629	29.0593	30.6899	14.0904				0	0	0	0	0	0	0	0
Tb427_000712600	Tb427_000712600.1	Retrotransposon hot spot protein, putative	747	747	248	RHS	-	-	-			PF07999	Retrotransposon hot spot protein	null	null	null	null	null	null	null	null	null	null	null	null		4.85568	6.71835	6.68821	9.29908	11.6648	8.04449	6.98911	7.74143	7.41238	8.58627	6.75497	8.81628				0	0	0	0	0	0	1	0
Tb427_080085900	Tb427_080085900.1	Serine aminopeptidase, S33/alpha/beta hydrolase fold/Alpha/beta hydrolase family, putative	945	945	314		-	Tb927.8.8020	monoglyceride lipase, putative			PF12146	Serine aminopeptidase, S33	null	null	null	null	null	null	null	null	null	null	null	null		28.0955	40.1815	37.138	42.9402	42.9227	34.8205	26.8218	35.5311	28.0686	63.1741	52.086	30.7948				0	0	0	0	0	0	0	0
Tb427_020016100	Tb427_020016100.1	hypothetical protein, conserved	1134	1134	377		-	Tb927.2.3370	UDP-Gal or UDP-GlcNAc-dependent glycosyltransferase, putative			N/A	N/A	null	null	null	null	null	null	null	null	null	null	null	null		25.8726	33.7606	36.3905	40.2623	50.609	48.4614	31.7177	33.1582	37.818	51.4624	42.6128	45.255				0	0	0	0	0	0	0	0
Tb427_090065100	Tb427_090065100.1	Ribosomal protein L14p/L23e, putative	420	420	139	60sRP	ambigous	Tb927.9.11380,Tb927.9.11410	60S ribosomal protein L23, putative			PF00238	Ribosomal protein L14p/L23e	GO:0005840	ribosome	GO:0003735	structural constituent of ribosome	GO:0006412	translation	null	null	null	null	null	null		694.782	498.639	484.821	557.6	525.188	573.832	232.341	209.864	221.482	239.813	275.104	340.346				0	0	0	0	0	0	0	0
Tb427_100108500	Tb427_100108500.1	hypothetical protein, conserved	903	903	300		-	Tb927.10.10180	Miro-like protein, putative			N/A	N/A	null	null	null	null	null	null	null	null	null	null	null	null		84.1514	60.9022	61.8483	73.2401	81.164	51.9283	62.0187	51.5292	67.8312	53.1779	164.999	31.2588				0	0	0	0	0	0	0	0
Tb427_000268700	Tb427_000268700.1	hypothetical protein, conserved	4197	4197	1398	LRRP	-	-	-			N/A	N/A	null	null	null	null	null	null	null	null	null	null	null	null		3.12231	5.05336	4.59436	4.55974	7.22048	4.17068	3.82378	3.88945	3.07664	4.50877	3.75423	4.13911				1	0	0	0	0	0	1	1
Tb427_100033900	Tb427_100033900.1	hypothetical protein, conserved	2250	2250	749		-	Tb927.10.2930	hypothetical protein, conserved			N/A	N/A	null	null	null	null	null	null	null	null	null	null	null	null		85.393	115.343	109.641	123.665	141.921	122.049	263.889	257.498	275.013	361.094	339.21	385.983				0	0	0	0	0	0	0	0
Tb427_050030800	Tb427_050030800.1	WW domain containing protein, putative	3534	3534	1177		-	Tb927.5.2440	Centrosomal protein of 164 kDa, putative	CEP164A		PF00397	WW domain	null	null	GO:0005515	protein binding	null	null	null	null	null	null	null	null		29.0855	49.2096	50.0043	59.8791	81.7751	52.5182	84.4918	76.3413	87.4412	132.832	121.834	84.4115				0	0	0	0	0	0	0	0
Tb427_000751800	Tb427_000751800.1	hypothetical protein, conserved	450	450	149		-	-	-			N/A	N/A	null	null	null	null	null	null	null	null	null	null	null	null		39.4917	22.5696	31.6989	219.844	20.7736	39.1952	17.2302	5.00842	9.15801	12.1397	6.01898	22.8405				0	0	0	0	0	0	0	1
Tb427_110106900	Tb427_110106900.1	hypothetical protein, conserved	363	363	120		-	Tb927.11.9850	hypothetical protein, conserved			N/A	N/A	null	null	null	null	null	null	null	null	null	null	null	null		56.8895	29.1574	32.6927	37.2592	40.5228	30.3934	14.9013	15.0805	15.3422	20.5062	28.3475	15.7331				0	0	0	0	0	0	0	0
Tb427_100041600	Tb427_100041600.1	CBS domain containing protein, putative	1509	1509	502		-	Tb927.10.3700	AMP-activated protein kinase, gamma regulatory subunit	AMPKG		PF00571	CBS domain	null	null	null	null	null	null	null	null	null	null	null	null		24.9164	37.6389	41.0972	46.1524	59.539	42.4102	33.2325	32.0664	38.597	51.1904	51.4593	47.4022				0	0	0	0	0	0	0	0
Tb427_030018700	Tb427_030018700.1	hypothetical protein, conserved	2529	2529	842		-	Tb927.3.1900	conserved protein, unknown function			N/A	N/A	null	null	null	null	null	null	null	null	null	null	null	null		87.6052	137.48	134.074	135.046	164.991	162.908	179.944	194.519	189.225	221.655	232.243	258.958				0	0	0	0	0	0	0	0
Tb427_110031000	Tb427_110031000.1	hypothetical protein, conserved	1413	1413	470		-	Tb927.11.2610	hypothetical protein, conserved			N/A	N/A	null	null	null	null	null	null	null	null	null	null	null	null		441.173	614.19	611.28	564.239	569.863	712.121	719.076	870.986	675.15	946.94	816.295	1170.12				0	0	0	0	0	0	0	0
Tb427_030016400	Tb427_030016400.1	Anaphase-promoting complex subunit 4 WD40 domain/WD domain, G-beta repeat, putative	3084	3084	1027		-	Tb927.3.1670	hypothetical protein, conserved			PF00400;PF12894	WD domain, G-beta repeat;Anaphase-promoting complex subunit 4 WD40 domain	null	null	GO:0005515	protein binding	null	null	null	null	null	null	null	null		97.6413	120.519	123.595	148.067	163.601	120.151	123.407	114.786	129.052	198.294	226.044	127.99				0	0	0	0	0	0	0	0
Tb427_010014300	Tb427_010014300.1	PIN domain containing protein, putative	684	684	227		-	Tb927.1.1790	hypothetical PIN domain-containing protein, conserved			PF13638	PIN domain	null	null	null	null	null	null	null	null	null	null	null	null		30.0886	37.2159	38.7869	35.718	40.4745	38.0376	48.8239	40.9629	47.7924	79.9903	85.0964	58.9715				0	0	0	0	0	0	0	0
Tb427_060052900	Tb427_060052900.1	Temperature dependent protein affecting M2 dsRNA replication, putative	2208	2208	735		-	Tb927.6.4770	protein mkt1, putative	MKT1		PF12246;PF12247	Temperature dependent protein affecting M2 dsRNA replication;Temperature dependent protein affecting M2 dsRNA replication	null	null	null	null	null	null	null	null	null	null	null	null		34.9916	67.6249	62.3926	74.2037	85.2453	74.0466	60.885	67.6584	69.1449	93.5868	77.2623	94.5287				0	0	0	0	0	0	0	0
Tb427_000721700	Tb427_000721700.1	Retrotransposon hot spot protein, putative	1434	1434	477	RHS	-	-	-			PF07999	Retrotransposon hot spot protein	null	null	null	null	null	null	null	null	null	null	null	null		12.8551	17.2652	16.947	22.2669	32.0529	21.0561	45.6505	41.0716	48.7707	47.0628	42.5111	50.3228				0	0	0	0	0	0	0	0
Tb427_070076900	Tb427_070076900.1	AFG1-like ATPase, putative	1473	1473	490		-	Tb927.7.6930	ATPase, putative			PF03969	AFG1-like ATPase	null	null	GO:0005524	ATP binding	null	null	null	null	null	null	null	null		54.2496	72.4464	73.2031	87.8194	98.2632	91.3355	67.3681	78.8556	67.0176	76.1769	81.6683	82.2094				0	0	0	0	0	0	0	0
Tb427_040042400	Tb427_040042400.1	Domain of unknown function (DUF1935)/Calpain family cysteine protease, putative	2562	2562	853		-	Tb927.4.3950	cytoskeleton-associated protein CAP5.5, putative	CAP5.5		PF00648;PF09149	Calpain family cysteine protease;Domain of unknown function (DUF1935)	GO:0005622	intracellular	GO:0004198	calcium-dependent cysteine-type endopeptidase activity	GO:0006508	proteolysis	null	null	null	null	null	null		368.297	568.723	540.47	511.567	550.116	608.22	391.098	571.081	438.13	588.468	393.555	873.456				0	0	0	0	0	0	0	0
Tb427_080048000	Tb427_080048000.1	hypothetical protein, conserved	1947	1947	648		-	Tb927.8.4310	hypothetical protein, conserved			N/A	N/A	null	null	null	null	null	null	null	null	null	null	null	null		17.5102	30.9016	34.0936	32.6815	43.4877	32.8934	38.8749	42.9896	42.4294	77.0592	60.0976	58.4677				0	0	0	0	0	0	0	0
Tb427_090077000	Tb427_090077000.1	Sugar (and other) transporter/Major Facilitator Superfamily, putative	1779	1779	592		-	Tb927.9.12960	transporter, putative			PF07690	Major Facilitator Superfamily	GO:0016021	integral component of membrane	null	null	GO:0055085	transmembrane transport	null	null	null	null	null	null		49.353	79.0289	83.0087	98.6511	124.858	95.9594	68.6041	64.2954	78.5906	93.7329	105.677	80.9209				0	0	0	0	0	0	0	0
Tb427_110092000	Tb427_110092000.1	hypothetical protein, conserved	786	786	261		-	Tb927.11.8430	hypothetical protein, conserved			N/A	N/A	null	null	null	null	null	null	null	null	null	null	null	null		26.2862	34.3221	35.8445	39.5695	49.3678	40.8852	32.1688	34.3817	37.4352	43.9129	51.6728	42.5328				0	0	0	0	0	0	0	0
Tb427_110015700	Tb427_110015700.1	Calpain family cysteine protease, putative	3084	3084	1027		ambiguous	Tb927.11.1090,Tb927.11.1100,Tb927.11.1110,Tb927.11.1130	calpain-like protein, putative			PF00648	Calpain family cysteine protease	GO:0005622	intracellular	GO:0004198	calcium-dependent cysteine-type endopeptidase activity	GO:0006508	proteolysis	null	null	null	null	null	null		59.3824	99.9165	90.3871	121.459	104.688	111.811	97.4883	122.554	96.081	120.566	92.2831	161.248				0	0	0	0	0	0	0	0
Tb427_000287500	Tb427_000287500.1	Retrotransposon hot spot protein, putative	2028	2028	675	RHS	-	-	-			PF07999	Retrotransposon hot spot protein	null	null	null	null	null	null	null	null	null	null	null	null		3.29703	5.64941	4.08576	5.43582	6.51141	5.89098	4.97309	6.70584	5.39678	4.44975	6.30723	4.47652				1	0	0	0	0	0	1	1
Tb427_000676700	Tb427_000676700.1	hypothetical protein, conserved	3651	3651	1216	LRRP	-	-	-			N/A	N/A	null	null	null	null	null	null	null	null	null	null	null	null		4.91657	8.49227	7.9545	10.4555	15.2348	8.48749	8.96396	7.85244	9.07324	12.0714	7.63721	10.9707				0	0	0	0	0	0	0	0
Tb427_000222900	Tb427_000222900.1	Retrotransposon hot spot protein, putative	852	852	283	RHS	-	-	-			PF07999	Retrotransposon hot spot protein	null	null	null	null	null	null	null	null	null	null	null	null		10.172	11.0324	10.4404	14.3021	15.773	11.7675	18.7004	24.9414	22.2705	25.0638	27.7966	25.5437				0	0	0	0	0	0	0	0
Tb427_050052600	Tb427_050052600.1	hypothetical protein, conserved	2781	2781	926		-	Tb927.5.4520	Kinetochore interacting protein 1	KKIP1		N/A	N/A	null	null	null	null	null	null	null	null	null	null	null	null		169.055	183.082	183.305	196.212	221.898	227.669	268.504	257.298	293.027	293.856	323.841	432.089				0	0	0	0	0	0	0	0
Tb427_010024500	Tb427_010024500.1	hypothetical protein, conserved	1320	1320	439		-	Tb927.1.3410	hypothetical protein, conserved			N/A	N/A	null	null	null	null	null	null	null	null	null	null	null	null		57.1437	45.9731	45.5066	48.6115	57.2483	59.9208	71.4764	70.9188	69.1075	80.4924	81.1292	88.6364				0	0	0	0	0	0	0	0
Tb427_080026500	Tb427_080026500.1	hypothetical protein, conserved	354	354	117		-	Tb927.8.2340	hypothetical protein, conserved			N/A	N/A	null	null	null	null	null	null	null	null	null	null	null	null		21.6538	22.6455	24.1351	26.8825	33.4082	26.4156	26.117	18.4093	27.6805	26.7652	39.3854	31.2723				0	0	0	0	0	0	0	0
Tb427_070079200	Tb427_070079200.1	Dual specificity phosphatase, catalytic domain containing protein, putative	2901	2901	966		-	Tb927.7.7160	kinetoplastid-specific dual specificity phosphatase, putative			PF00782	Dual specificity phosphatase, catalytic domain	null	null	GO:0016791;GO:0008138	phosphatase activity;protein tyrosine/serine/threonine phosphatase activity	GO:0016311;GO:0006470	dephosphorylation;protein dephosphorylation	null	null	null	null	null	null		16.4192	38.8481	43.9062	39.9478	62.4289	49.1064	89.9349	62.3839	79.6685	112.855	104.907	93.4727				0	0	0	0	0	0	0	0
Tb427_110122000	Tb427_110122000.1	Glycosyl hydrolase family 65, N-terminal domain/Glycosyl hydrolase family 65 central catalytic domain/Glycosyl hydrolase family 65, C-terminal domain containing protein, putative	3627	3627	1208		-	Tb927.11.10670	glycosyl hydrolase, putative			PF03632;PF03633;PF03636	Glycosyl hydrolase family 65 central catalytic domain;Glycosyl hydrolase family 65, C-terminal domain;Glycosyl hydrolase family 65, N-terminal domain	null	null	GO:0030246;GO:0003824	carbohydrate binding;catalytic activity	GO:0005975	carbohydrate metabolic process	null	null	null	null	null	null		65.6779	106.987	107.567	146.285	195.226	110.689	160.869	114.127	165.407	234.809	242.248	119.369				0	0	0	0	0	0	0	0
Tb427_110127700	Tb427_110127700.1	Dynein heavy chain, N-terminal region 2/Hydrolytic ATP binding site of dynein motor region/AAA domain (dynein-related subfamily)/Dynein heavy chain AAA lid domain/P-loop containing dynein motor region/AAA+ lid domain/P-loop containing dynein motor region D4/Microtubule-binding stalk of dynein motor/	12729	12729	4242	dynein	ambiguous	Tb927.11.11220,Tb927.11.2430,Tb927.11.3250,Tb927.11.8160	dynein heavy chain, putative			PF03028;PF07728;PF08393;PF12774;PF12775;PF12777;PF12780;PF12781	Dynein heavy chain and region D6 of dynein motor;AAA domain (dynein-related subfamily);Dynein heavy chain, N-terminal region 2;Hydrolytic ATP binding site of dynein motor region D1;P-loop containing dynein motor region D3;Microtubule-binding stalk of dynein motor;P-loop containing dynein motor region D4;ATP-binding dynein motor region D5	GO:0030286	dynein complex	GO:0005524;GO:0016887;GO:0003777	ATP binding;ATPase activity;microtubule motor activity	GO:0007018	microtubule-based movement	null	null	null	null	null	null		188.699	320.937	304.946	343.177	445.7	374.348	416.486	467.153	466.088	467.575	509.477	581.185				0	0	0	0	0	0	0	0
Tb427_110016000	Tb427_110016000.1	Radial spoke protein 3, putative	999	999	332		-	Tb927.11.1150	radial spoke protein 3	RSP3		PF06098	Radial spoke protein 3	null	null	null	null	null	null	null	null	null	null	null	null		66.0023	83.88	92.2318	89.9509	111.054	88.8092	81.7359	80.6701	80.9228	117.747	127.076	104.483				0	0	0	0	0	0	0	0
Tb427_060009600	Tb427_060009600.1	Flagellar-associated PapD-like, putative	8187	8187	2728		-	Tb927.6.620	hypothetical protein, conserved			PF14874	Flagellar-associated PapD-like	null	null	null	null	null	null	null	null	null	null	null	null		133.069	222.925	212.489	254.024	364.352	258.028	290.277	302.258	336.251	290.989	372.529	332.888				0	0	0	0	0	0	0	0
Tb427_000674100	Tb427_000674100.1	Retrotransposon hot spot protein, putative	1776	1776	591	RHS	-	-	-			PF07999	Retrotransposon hot spot protein	null	null	null	null	null	null	null	null	null	null	null	null		3.75177	4.90266	3.31384	5.34132	5.18123	4.70295	3.22072	6.42294	4.33414	4.40127	4.27676	4.58133				1	0	0	0	0	0	1	1
Tb427_000741100	Tb427_000741100.1	Retrotransposon hot spot protein, putative	2472	2472	823	RHS	-	-	-			PF07999	Retrotransposon hot spot protein	null	null	null	null	null	null	null	null	null	null	null	null		85.0923	89.1319	83.6505	97.0614	118.879	104.691	122.8	143.205	130.178	145.726	142.072	164.139				0	0	0	0	0	0	0	0
Tb427_110005000	Tb427_110005000.1	Adenylate and Guanylate cyclase catalytic domain containing protein, putative	3705	3705	1234	GRESAG4	ambiguous	Tb927.11.13740,Tb927.11.140,Tb927.11.1480,Tb927.11.1490,Tb927.11.150,Tb927.11.17040,Tb927.11.5940	procyclic-enriched flagellar receptor adenylate cyclase 5			PF00211	Adenylate and Guanylate cyclase catalytic domain	null	null	GO:0016849	phosphorus-oxygen lyase activity	GO:0009190;GO:0035556	cyclic nucleotide biosynthetic process;intracellular signal transduction	null	null	null	null	null	null		18.638	25.8101	26.6573	31.6201	39.7049	28.0207	19.5529	12.8234	21.8993	28.0054	31.1433	23.2609				0	0	0	0	0	0	0	0
Tb427_070040900	Tb427_070040900.1	hypothetical protein, conserved	5283	5283	1760		-	Tb927.7.3560	Component of motile flagella 7	CMF7		N/A	N/A	null	null	GO:0005515	protein binding	null	null	null	null	null	null	null	null		147.683	202.38	197.4	255.599	295.016	227.937	315.946	314.524	342.279	416.376	438.155	374.957				0	0	0	0	0	0	0	0
Tb427_030016000	Tb427_030016000.1	Protein tyrosine kinase/Protein kinase domain containing protein, putative	1203	1203	400		-	Tb927.3.1630	casein kinase 1, putative	CK1		PF00069	Protein kinase domain	null	null	GO:0005524;GO:0004672	ATP binding;protein kinase activity	GO:0006468	protein phosphorylation	null	null	null	null	null	null		1.88927	3.9024	4.08704	5.61568	6.38537	3.92397	4.07323	3.70725	5.83951	9.71609	7.11042	7.4986				1	0	0	0	0	0	1	1
Tb427_020009300	Tb427_020009300.1	Zinc finger, C3HC4 type (RING finger)/Prokaryotic RING finger family 4, putative	2043	2043	680		-	Tb927.2.2360	Ankyrin repeats (3 copies)/Zinc finger, C3HC4 type (RING finger), putative			PF13920	Zinc finger, C3HC4 type (RING finger)	null	null	GO:0005515	protein binding	null	null	null	null	null	null	null	null		29.8924	40.078	40.5142	42.9389	50.3521	43.202	34.5427	31.6444	37.0724	45.8044	58.5943	42.0239				0	0	0	0	0	0	0	0
Tb427_110146700	Tb427_110146700.1	Ubiquitin-2 like Rad60 SUMO-like/Ubiquitin family/Ribosomal L40e family, putative	387	387	128		ambiguous	Tb927.11.13003,Tb927.11.13007,Tb927.11.9920	ubiquitin-60S ribosomal protein L40			PF00240;PF01020	Ubiquitin family;Ribosomal L40e family	GO:0005840	ribosome	GO:0005515;GO:0003735	protein binding;structural constituent of ribosome	GO:0006412	translation	null	null	null	null	null	null		678.104	497.685	486.21	592.145	534.811	578.779	622.933	519.437	528.887	462.309	658.6	786.521				0	0	0	0	0	0	0	0
Tb427_040049300	Tb427_040049300.1	hypothetical protein, conserved	474	474	157		-	Tb927.4.4620	cytochrome oxidase subunit VIII	COXVIII		N/A	N/A	null	null	null	null	null	null	null	null	null	null	null	null		329.097	311.507	347.969	297.301	426.191	418.622	204.532	277.279	199.866	215.211	216.453	302.096				0	0	0	0	0	0	0	0
Tb427_060052100	Tb427_060052100.1	Ribosomal protein L6, putative	570	570	189		-	-	-			PF00347	Ribosomal protein L6	GO:0005840	ribosome	GO:0019843;GO:0003735	rRNA binding;structural constituent of ribosome	GO:0006412	translation	null	null	null	null	null	null		1113.77	840.932	816.055	970.039	900.115	981.23	620.874	581.994	639.016	658.538	743.501	991.324				0	0	0	0	0	0	0	0
Tb427_090025300	Tb427_090025300.1	hypothetical protein, conserved	2646	2646	881		-	Tb927.9.4350	hypothetical protein, conserved			N/A	N/A	null	null	GO:0005515	protein binding	null	null	null	null	null	null	null	null		143.616	183.162	186.316	201.676	233.091	226.966	239.278	167.039	268.097	308.666	372.074	311.81				0	0	0	0	0	0	0	0
Tb427_110066700	Tb427_110066700.1	Ribosomal L28e protein family, putative	441	441	146	60S ribosomal protein L28, putative	ambigous	Tb927.11.6180,Tb927.11.6200	60S ribosomal protein L28, putative			PF01778	Ribosomal L28e protein family	null	null	null	null	null	null	null	null	null	null	null	null		799.099	586.554	569.667	672.154	626.658	688.32	531.887	512.139	561.365	571.387	651.098	870.996				0	0	0	0	0	0	0	0
Tb427_110135400	Tb427_110135400.1	IQ calmodulin-binding motif containing protein, putative	4116	4116	1371		-	Tb927.11.11880	conserved protein			PF00612	IQ calmodulin-binding motif	null	null	GO:0005515	protein binding	null	null	null	null	null	null	null	null		147.024	181.317	186.407	258.959	303.107	214.848	242.153	184.639	242.312	248.547	318.964	224.034				0	0	0	0	0	0	0	0
Tb427_070069900	Tb427_070069900.1	hypothetical protein, conserved	393	393	130		-	Tb927.7.6420	hypothetical protein, conserved			N/A	N/A	null	null	null	null	null	null	null	null	null	null	null	null		127.694	114.219	112.97	122.883	124.099	120.757	43.955	48.4772	45.4674	48.25	68.4016	61.2583				0	0	0	0	0	0	0	0
Tb427_090080500	Tb427_090080500.1	Spt4/RpoE2 zinc finger containing protein, putative	459	459	152		-	Tb927.9.13460	Spt4/RpoE2 zinc finger, putative			PF06093	Spt4/RpoE2 zinc finger	null	null	null	null	null	null	null	null	null	null	null	null		67.6877	55.2178	49.5783	68.4802	73.3254	60.4497	91.5273	91.2316	99.0986	99.4557	116.324	113.553				0	0	0	0	0	0	0	0
Tb427_090062600	Tb427_090062600.1	hypothetical protein, conserved	339	339	112		-	Tb927.9.10930	mediator of rna polymerase ii transcription subunit 7	MED-T7		N/A	N/A	null	null	null	null	null	null	null	null	null	null	null	null		37.6924	28.5115	27.2757	27.8181	31.2775	29.434	10.3552	10.066	10.8382	15.2835	18.0451	12.2111				0	0	0	0	0	0	0	0
Tb427_080050000	Tb427_080050000.1	Nucleoside diphosphate kinase, putative	1905	1905	634		-	Tb927.8.4510	Nucleoside diphosphate kinase 4	NDPK4		PF00334	Nucleoside diphosphate kinase	null	null	null	null	null	null	null	null	null	null	null	null		57.116	72.519	70.6399	77.5722	90.5075	70.0136	73.012	72.6247	75.6457	121.413	128.74	78.7221				0	0	0	0	0	0	0	0
Tb427_000756300	Tb427_000756300.1	hypothetical protein	327	327	108	HYPc	-	-	-			N/A	N/A	null	null	null	null	null	null	null	null	null	null	null	null		15.8271	7.69389	4.72772	5.6243	4.47865	7.68021	4.28388	11.0051	5.43294	4.06251	6.05922	7.21052				0	0	0	0	0	0	1	0
Tb427_070006800	Tb427_070006800.1	RNA recognition motif. (a.k.a. RRM, RBD, or RNP domain), putative	543	543	180		-	Tb927.7.320	RNA-binding protein 8	RBP8		PF00076	RNA recognition motif. (a.k.a. RRM, RBD, or RNP domain)	null	null	GO:0003676	nucleic acid binding	null	null	null	null	null	null	null	null		34.541	34.2344	34.6351	45.7091	57.8488	42.2898	53.5556	65.3183	55.2193	65.3521	72.8052	44.3835				0	0	0	0	0	0	0	0
Tb427_100014600	Tb427_100014600.1	Ribosomal protein L6, putative	570	570	189		-	Tb927.10.1100	60S ribosomal protein L9, putative			PF00347	Ribosomal protein L6	GO:0005840	ribosome	GO:0019843;GO:0003735	rRNA binding;structural constituent of ribosome	GO:0006412	translation	null	null	null	null	null	null		1053.67	784.364	771.389	910.486	854.792	926.609	641.55	578.636	646.091	621.527	803.667	942.949				0	0	0	0	0	0	0	0
Tb427_060030400	Tb427_060030400.1	RNA recognition motif. (a.k.a. RRM, RBD, or RNP domain), putative	2274	2274	757		-	Tb927.6.2550	RNA-binding protein, putative	TRRM2		PF00076	RNA recognition motif. (a.k.a. RRM, RBD, or RNP domain)	null	null	GO:0003676	nucleic acid binding	null	null	null	null	null	null	null	null		80.0775	100.742	102.215	135.036	154.632	102.941	194.828	201.871	210.206	387.916	309.956	213.704				0	0	0	0	0	0	0	0
Tb427_100061800	Tb427_100061800.1	Cell division protein 48 (CDC48), N-terminal domain/Cell division protein 48 (CDC48), domain 2/Holliday junction DNA helicase RuvB P-loop domain/AAA domain (Cdc48 subfamily)/ATPase family associated with various cellular activities (AAA)/AAA+ lid domain containing protein, putative	2343	2343	780		-	Tb927.10.5770	Valosin-containing protein	VCP		PF00004;PF02359;PF02933	ATPase family associated with various cellular activities (AAA);Cell division protein 48 (CDC48), N-terminal domain;Cell division protein 48 (CDC48), domain 2	null	null	GO:0005524;GO:0016787	ATP binding;hydrolase activity	null	null	null	null	null	null	null	null		310.433	306.78	281.281	328.924	260.967	327.203	267.196	303.545	245.628	349.923	354.844	362.359				0	0	0	0	0	0	0	0
Tb427_110025500	Tb427_110025500.1	Ribosomal protein L10/Insertion domain in 60S ribosomal protein L10P/60s Acidic ribosomal protein, putative	978	978	325	60sRP	ambiguous	Tb927.11.2050,Tb927.11.2060	60S acidic ribosomal protein P0, putative			PF00428;PF00466	60s Acidic ribosomal protein;Ribosomal protein L10	GO:0005622	intracellular	null	null	GO:0042254	ribosome biogenesis	null	null	null	null	null	null		1630.13	1220.92	1189.77	1472.37	1320.84	1445.6	1140.06	1006.19	1059.41	1115.64	1252.57	1592.12				0	0	0	0	0	0	0	0
Tb427_100043900	Tb427_100043900.1	Ribosomal S3Ae family, putative	771	771	256	40sRP	ambigous	Tb927.10.3930,Tb927.10.3940	40S ribosomal protein S3A, putative			PF01015	Ribosomal S3Ae family	GO:0005840	ribosome	GO:0003735	structural constituent of ribosome	GO:0006412	translation	null	null	null	null	null	null		1574.63	1160.92	1149	1375.59	1256.88	1376.92	1029.97	915.445	978.435	1016.9	1151.88	1507.58				0	0	0	0	0	0	0	0
Tb427_070055900	Tb427_070055900.1	Ribosomal protein L19e, putative	783	783	260	60sRP	ambigous	Tb927.7.5000,Tb927.7.5020	60S ribosomal protein L19, putative			PF01280	Ribosomal protein L19e	GO:0005622;GO:0005840	intracellular;ribosome	GO:0003735	structural constituent of ribosome	GO:0006412	translation	null	null	null	null	null	null		1186.62	785.554	854.328	1089.88	999.225	1129.49	702.263	593.422	634.765	610.206	608.014	990.511				0	0	0	0	0	0	0	0
Tb427_090045500	Tb427_090045500.1	NAC domain containing protein, putative	567	567	188		ambigious	Tb927.9.8100,Tb927.9.8130	nascent polypeptide associated complex subunit, putative			PF01849	NAC domain	GO:0005854	nascent polypeptide-associated complex	null	null	null	null	null	null	null	null	null	null		969.189	711.778	724.004	819.224	764.244	854.676	476.694	471.919	479.636	504.762	576.847	753.554				0	0	0	0	0	0	0	0
Tb427_100132800	Tb427_100132800.1	2Fe-2S iron-sulfur cluster binding domain/NADH-ubiquinone oxidoreductase-G iron-sulfur binding region containing protein, putative	912	912	303		-	Tb927.10.12540	NADH-ubiquinone oxidoreductase complex I subunit, putative	NDUFS1		PF10588;PF13510	NADH-ubiquinone oxidoreductase-G iron-sulfur binding region;2Fe-2S iron-sulfur cluster binding domain	null	null	GO:0009055;GO:0051536;GO:0016491	electron transfer activity;iron-sulfur cluster binding;oxidoreductase activity	GO:0055114	oxidation-reduction process	null	null	null	null	null	null		155.693	115.236	114.902	136.266	184.555	136.38	139.475	121.217	151.658	129.999	186.491	149.612				0	0	0	0	0	0	0	0
Tb427_110137100	Tb427_110137100.1	hypothetical protein, conserved	324	324	107		-	Tb927.11.12040	Cytochrome c oxidase component, putative			N/A	N/A	null	null	null	null	null	null	null	null	null	null	null	null		178.081	144.208	140.517	151.514	167.23	161.848	56.1993	64.5975	61.712	64.5444	83.9714	80.5392				0	0	0	0	0	0	0	0
Tb427_050030900	Tb427_050030900.1	XRN 5'-3' exonuclease N-terminus/Xrn1 helical domain containing protein, putative	3111	3111	1036		-	-	-			PF03159	XRN 5'-3' exonuclease N-terminus	null	null	GO:0004527;GO:0003676	exonuclease activity;nucleic acid binding	null	null	null	null	null	null	null	null		90.2313	118.014	117.244	159.2	189.798	118.743	160.614	112.516	168.183	271.638	263.981	135.298				0	0	0	0	0	0	0	0
Tb427_100095400	Tb427_100095400.1	hypothetical protein, conserved	1641	1641	546		-	Tb927.10.8860	hypothetical protein, conserved			N/A	N/A	null	null	null	null	null	null	null	null	null	null	null	null		24.4616	42.1713	40.2048	38.0346	47.6177	34.6183	55.9039	56.4809	55.073	95.6426	109.093	53.8998				0	0	0	0	0	0	0	0
Tb427_030042800	Tb427_030042800.1	Clathrin adaptor complex small chain, putative	480	480	159		-	Tb927.3.4000	clathrin coat assembly protein ap19, putative			PF01217	Clathrin adaptor complex small chain	null	null	null	null	GO:0015031	protein transport	null	null	null	null	null	null		71.7586	54.4618	54.5005	55.5922	51.4186	55.9716	79.3966	96.5815	73.4915	116.373	140.558	82.2912				0	0	0	0	0	0	0	0
Tb427_040038300	Tb427_040038300.1	Ribosomal protein L13, putative	669	669	222		-	Tb927.4.3550	60S ribosomal protein L13a, putative			PF00572	Ribosomal protein L13	GO:0015934;GO:0005840	large ribosomal subunit;ribosome	GO:0003735	structural constituent of ribosome	GO:0006412	translation	null	null	null	null	null	null		1236.73	851.633	922.314	1097.97	1035.34	1123.3	985.467	905.548	852.364	771.597	973.99	1294.76				0	0	0	0	0	0	0	0
Tb427_100055000	Tb427_100055000.1	hypothetical protein, conserved	558	558	185		-	Tb927.10.5090	Enriched in surface-labeled proteome protein 18	ESP18		N/A	N/A	null	null	null	null	null	null	null	null	null	null	null	null		6.17343	11.7512	11.8169	9.68309	13.4225	14.7363	12.3219	14.6313	11.207	12.2296	11.1264	18.2199				0	0	0	0	0	0	0	0
Tb427_050029500	Tb427_050029500.1	hypothetical protein, conserved	222	222	73		-	Tb927.5.2325	hypothetical protein			N/A	N/A	null	null	null	null	null	null	null	null	null	null	null	null		11.2541	11.472	11.2422	12.1189	14.1578	12.5962	51.4236	53.3376	43.6708	59.5339	56.3746	58.0938				0	0	0	0	0	0	0	0
Tb427_010014500	Tb427_010014500.1	hypothetical protein, conserved	1644	1644	547		-	Tb927.1.1840	conserved protein, unknown function			N/A	N/A	null	null	null	null	null	null	null	null	null	null	null	null		11.7845	26.7319	27.2045	24.7811	36.7866	27.9993	62.1617	53.2519	71.369	95.841	86.106	100.817				0	0	0	0	0	0	0	0
Tb427_010028000	Tb427_010028000.1	hypothetical protein, conserved	1632	1632	543		-	Tb927.1.4040	hypothetical protein, conserved			N/A	N/A	null	null	null	null	null	null	null	null	null	null	null	null		19.5918	36.2797	33.5653	35.2191	44.8884	36.4945	69.7524	66.9493	74.7056	94.2544	82.3877	110.034				0	0	0	0	0	0	0	0
Tb427_040042300	Tb427_040042300.1	Domain of unknown function (DUF1935)/Calpain family cysteine protease, putative	2379	2379	792		-	Tb927.4.3940	Calpain-like protein 2	CALP2		PF00648;PF09149	Calpain family cysteine protease;Domain of unknown function (DUF1935)	GO:0005622	intracellular	GO:0004198	calcium-dependent cysteine-type endopeptidase activity	GO:0006508	proteolysis	null	null	null	null	null	null		50.7676	71.2808	70.9494	97.9831	102.014	72.2185	78.9166	72.9066	76.2487	191.18	129.771	64.2501				0	0	0	0	0	0	0	0
Tb427_110034300	Tb427_110034300.1	hypothetical protein, conserved	366	366	121		-	Tb927.11.2930	membrane-associated protein, putative			N/A	N/A	null	null	null	null	null	null	null	null	null	null	null	null		164.155	175.446	182.272	173.866	206.398	207.297	96.5813	101.854	94.3534	99.3125	115.568	142.078				0	0	0	0	0	0	0	0
Tb427_000497200	Tb427_000497200.1	hypothetical protein, conserved	4347	4347	1448	LRRP	-	-	-			N/A	N/A	null	null	GO:0005515	protein binding	null	null	null	null	null	null	null	null		3.18378	3.40347	3.20129	3.74266	4.88019	2.8813	3.93738	2.4651	3.04048	4.18086	3.72158	4.10885				1	0	0	1	0	1	1	1
Tb427_100044000	Tb427_100044000.1	Ribosomal S3Ae family, putative	771	771	256	40sRP	ambigous	Tb927.10.3930,Tb927.10.3940	40S ribosomal protein S3A, putative			PF01015	Ribosomal S3Ae family	GO:0005840	ribosome	GO:0003735	structural constituent of ribosome	GO:0006412	translation	null	null	null	null	null	null		1566.53	1151.68	1143.58	1368.54	1248.82	1363.43	988.658	886.49	951.292	987.15	1135.28	1446.78				0	0	0	0	0	0	0	0
Tb427_010018600	Tb427_010018600.1	hypothetical protein, conserved	531	531	176		-	Tb927.1.2420	hypothetical protein			N/A	N/A	null	null	null	null	null	null	null	null	null	null	null	null		11.0565	11.7461	9.14434	15.1695	14.8228	10.0828	3.51089	5.11427	4.18508	3.18086	4.92897	4.59085				0	0	0	0	0	0	1	1
Tb427_030043300	Tb427_030043300.1	Ankyrin repeats (3 copies), putative	1860	1860	619		-	Tb927.3.4040	Ankyrin repeats (3 copies), putative			PF12796	Ankyrin repeats (3 copies)	null	null	GO:0005515	protein binding	null	null	null	null	null	null	null	null		88.8876	133.021	127.351	163.963	204.235	146.12	161.107	159.564	166.452	189.825	220.255	153.598				0	0	0	0	0	0	0	0
Tb427_050048300	Tb427_050048300.1	hypothetical protein, conserved	1161	1161	386		-	Tb927.5.4150	hypothetical protein, conserved			N/A	N/A	null	null	null	null	null	null	null	null	null	null	null	null		101.222	117.819	130.724	157.981	191.946	147.459	116.112	118.726	121.802	144.573	153.251	139.154				0	0	0	0	0	0	0	0
Tb427_010022300	Tb427_010022300.1	hypothetical protein, conserved	1242	1242	413		-	Tb927.1.3070	hypothetical protein, conserved			N/A	N/A	null	null	null	null	null	null	null	null	null	null	null	null		79.5957	109.147	105.49	155.373	201.911	125.306	224.349	225.884	257.264	215.938	217.236	270.112				0	0	0	0	0	0	0	0
Tb427_000738300	Tb427_000738300.1	hypothetical protein, conserved	327	327	108	HYPc	-	-	-			N/A	N/A	null	null	null	null	null	null	null	null	null	null	null	null		16.2695	11.8677	8.96298	10.0164	7.00579	13.7171	9.07567	15.9794	8.9499	9.54991	6.35124	17.6712				0	0	0	0	0	0	0	0
Tb427_050038900	Tb427_050038900.1	hypothetical protein, conserved	2394	2394	797		-	Tb927.5.3240	hypothetical protein, conserved			N/A	N/A	null	null	null	null	null	null	null	null	null	null	null	null		102.317	133.815	119.784	154.657	162.146	140.525	203.184	175.348	211.43	222.686	259.857	262.202				0	0	0	0	0	0	0	0
Tb427_110011100	Tb427_110011100.1	Ribosomal protein L21e, putative	480	480	159		-	Tb927.11.680	ribosomal protein L21E (60S), putative			PF01157	Ribosomal protein L21e	GO:0005622;GO:0005840	intracellular;ribosome	GO:0003735	structural constituent of ribosome	GO:0006412	translation	null	null	null	null	null	null		897.351	632.627	630.297	741.669	692.74	756.594	604.978	547.736	573.911	615.329	666.921	880.4				0	0	0	0	0	0	0	0
Tb427_090070500	Tb427_090070500.1	Ribosomal protein L31e, putative	567	567	188	60sRP	ambigous	Tb927.9.12200,Tb927.9.12240	60S ribosomal subunit protein L31, putative			PF01198	Ribosomal protein L31e	GO:0005840	ribosome	GO:0003735	structural constituent of ribosome	GO:0006412	translation	null	null	null	null	null	null		1048.12	781.092	761.753	925.309	835.008	920.88	621.588	552.757	610.543	643.814	713.816	928.697				0	0	0	0	0	0	0	0
Tb427_080010100	Tb427_080010100.1	RNA recognition motif. (a.k.a. RRM, RBD, or RNP domain), putative	960	960	319		-	Tb927.8.990	RNA-binding protein 33 (RNA-binding motif protein 33)	RBP33		PF00076	RNA recognition motif. (a.k.a. RRM, RBD, or RNP domain)	null	null	GO:0003676	nucleic acid binding	null	null	null	null	null	null	null	null		44.6068	68.808	75.0617	80.0974	146.697	93.1708	58.842	63.745	69.2972	46.48	49.9746	74.7159				0	0	0	0	0	0	0	0
Tb427_090060300	Tb427_090060300.1	hypothetical protein, conserved	801	801	266		-	Tb927.9.10630	hypothetical protein, conserved			N/A	N/A	null	null	null	null	null	null	null	null	null	null	null	null		8.15153	18.9153	16.4728	18.5141	26.6315	21.0062	14.4265	12.9845	14.5829	18.9537	16.336	14.3274				0	0	0	0	0	0	0	0
Tb427_060012100	Tb427_060012100.1	Myotubularin-like phosphatase domain containing protein, putative	5319	5319	1772		-	Tb927.6.870	myotubularin, putative			PF06602	Myotubularin-like phosphatase domain	null	null	null	null	null	null	null	null	null	null	null	null		55.9959	107.411	112.611	127.613	182.44	112.929	130.788	107.244	151.555	173.62	193.152	166.269				0	0	0	0	0	0	0	0
Tb427_050022400	Tb427_050022400.1	Protein phosphatase 2C, putative	1278	1278	425		-	Tb927.5.1660	pyruvate dehydrogenase phosphatase, putative	PDP		PF00481	Protein phosphatase 2C	null	null	GO:0003824	catalytic activity	null	null	null	null	null	null	null	null		182.484	211.498	212.959	239.113	293.28	254.206	286.516	237.137	321.415	298.169	295.553	483.301				0	0	0	0	0	0	0	0
Tb427_110176900	Tb427_110176900.1	Transmembrane amino acid transporter protein/Tryptophan/tyrosine permease family, putative	1389	1389	462	AAT	AAT	Tb927.11.15840	L-Lysine transport protein, putative			PF01490	Transmembrane amino acid transporter protein	null	null	null	null	null	null	null	null	null	null	null	null		206.062	258.745	263.714	314.397	391.91	242.745	137.779	174.187	169.746	280.438	261.163	178.006				0	0	0	0	0	0	0	0
Tb427_110148000	Tb427_110148000.1	PUB domain containing protein, putative	939	939	312		-	Tb927.11.13120	PUB domain containing protein, putative			PF09409	PUB domain	null	null	null	null	null	null	null	null	null	null	null	null		52.3686	34.9566	39.0161	52.1811	57.2994	37.1577	41.5593	54.2027	43.2546	42.8829	54.1084	57.1735				0	0	0	0	0	0	0	0
Tb427_110069400	Tb427_110069400.1	hypothetical protein, conserved	1326	1326	441		-	Tb927.11.6440	hypothetical protein, conserved			N/A	N/A	null	null	null	null	null	null	null	null	null	null	null	null		102.192	190.608	176.998	157.239	210.601	200.42	394.486	423.662	370.496	415.846	348.048	641.677				0	0	0	0	0	0	0	0
Tb427_060037700	Tb427_060037700.1	hypothetical protein, conserved	1131	1131	376		-	Tb927.6.3260	hypothetical protein, conserved			N/A	N/A	null	null	null	null	null	null	null	null	null	null	null	null		24.0216	25.0507	27.1695	36.2832	38.6474	32.0751	43.6037	33.1456	45.2328	62.3699	68.3325	39.7747				0	0	0	0	0	0	0	0
Tb427_000755500	Tb427_000755500.1	Retrotransposon hot spot protein, putative	1449	1449	482	RHS	-	-	-			PF07999	Retrotransposon hot spot protein	null	null	null	null	null	null	null	null	null	null	null	null		20.6025	26.1861	23.0648	27.6725	40.1115	28.3978	52.7575	57.4832	55.3844	63.8296	54.9334	57.0822				0	0	0	0	0	0	0	0
Tb427_060039900	Tb427_060039900.1	GYF domain 2/DnaJ domain containing protein, putative	6711	6711	2236		-	Tb927.6.3500	endosomal trafficking protein RME-8, putative	J59		PF00226;PF14237	DnaJ domain;Domain of unknown function (DUF4339)	null	null	GO:0005488	binding	null	null	null	null	null	null	null	null		149.758	224.703	209.551	263.142	311.245	247.815	340.142	268.26	333.661	591.687	498.364	277.348				0	0	0	0	0	0	0	0
Tb427_090076200	Tb427_090076200.1	hypothetical protein, conserved	1761	1761	586		-	Tb927.9.12830	hypothetical protein, conserved			N/A	N/A	null	null	null	null	null	null	null	null	null	null	null	null		45.5263	62.0525	65.1696	75.7251	91.4939	81.2177	105.879	71.775	113.788	145.203	160.134	106.247				0	0	0	0	0	0	0	0
Tb427_100039400	Tb427_100039400.1	hypothetical protein, conserved	2067	2067	688		-	Tb927.10.3480	hypothetical protein, conserved			N/A	N/A	null	null	null	null	null	null	null	null	null	null	null	null		93.6754	98.5728	104.989	118.008	136.319	95.9474	83.4892	59.7586	85.0552	125.379	154.769	81.5312				0	0	0	0	0	0	0	0
Tb427_020006900	Tb427_020006900.1	Autophagocytosis associated protein (Atg3), N-terminal domain/Autophagocytosis associated protein, active-site domain/Autophagocytosis associated protein C-terminal, putative	885	885	294		-	Tb927.2.1890	E2-like ubiquitin-conjugation enzyme	ATG3		PF03986;PF03987;PF10381	Autophagocytosis associated protein (Atg3), N-terminal domain;Autophagocytosis associated protein, active-site domain;Autophagocytosis associated protein C-terminal	null	null	null	null	null	null	null	null	null	null	null	null		54.8944	52.6754	53.862	56.0153	72.5581	62.1448	56.3503	40.4289	57.7965	54.1026	73.0324	70.8469				0	0	0	0	0	0	0	0
Tb427_050031800	Tb427_050031800.1	Organic solute transport protein 1, putative	1233	1233	410		-	Tb927.5.2540	Organic solute transport protein 1, putative			PF10188	Organic solute transport protein 1	null	null	null	null	null	null	null	null	null	null	null	null		35.4055	37.6252	37.3087	44.0995	43.9015	41.6587	33.9515	33.1845	34.6293	49.3349	52.9729	40.4159				0	0	0	0	0	0	0	0
Tb427_000758400	Tb427_000758400.1	Retrotransposon hot spot protein, putative	768	768	255	RHS	-	-	-			PF07999	Retrotransposon hot spot protein	null	null	null	null	null	null	null	null	null	null	null	null		4.0665	5.49236	5.22591	6.33853	9.74831	6.35121	6.37611	7.18031	7.69803	9.07335	6.81887	7.87692				1	0	0	0	0	0	1	0
Tb427_090070400	Tb427_090070400.1	Ribosomal protein L31e, putative	567	567	188	60sRP	ambigous	Tb927.9.12200,Tb927.9.12240	60S ribosomal subunit protein L31, putative			PF01198	Ribosomal protein L31e	GO:0005840	ribosome	GO:0003735	structural constituent of ribosome	GO:0006412	translation	null	null	null	null	null	null		1048.22	780.744	760.958	923.158	835.022	920.036	630.743	550.542	618.02	649.409	715.16	941.655				0	0	0	0	0	0	0	0
Tb427_080084100	Tb427_080084100.1	hypothetical protein, conserved	2469	2469	822		-	Tb927.8.7780	hypothetical protein, conserved			N/A	N/A	null	null	null	null	null	null	null	null	null	null	null	null		27.0183	41.8574	41.7629	40.6103	61.5408	59.1477	95.6199	70.1727	92.8203	92.2866	79.4703	115.178				0	0	0	0	0	0	0	0
Tb427_110150400	Tb427_110150400.1	hypothetical protein, conserved	1005	1005	334		-	Tb927.11.13260	hypothetical protein, conserved			N/A	N/A	null	null	null	null	null	null	null	null	null	null	null	null		63.4362	72.6662	76.6367	78.8968	109.677	76.4993	179.22	122.423	170.245	247.599	251.162	184.166				0	0	0	0	0	0	0	0
Tb427_100009300	Tb427_100009300.1	hypothetical protein, conserved	975	975	324		-	Tb927.10.610	hypothetical protein, conserved			N/A	N/A	null	null	null	null	null	null	null	null	null	null	null	null		6.15784	13.8403	14.4049	13.0088	17.9608	15.645	23.1789	29.6529	31.1734	39.0009	45.0622	37.6359				0	0	0	0	0	0	0	0
Tb427_090052700	Tb427_090052700.1	hypothetical protein, conserved	1449	1449	482		-	Tb927.9.9300	hypothetical protein, conserved			N/A	N/A	null	null	null	null	null	null	null	null	null	null	null	null		33.1423	60.8206	57.4642	57.0786	75.5858	69.5284	75.9051	83.7239	91.6094	113.453	94.9515	130.409				0	0	0	0	0	0	0	0
Tb427_050012800	Tb427_050012800.1	Protein tyrosine kinase/Protein kinase domain/Fungal protein kinase, putative	999	999	332		-	Tb927.5.800	casein kinase I, isoform 2	CK1.2		PF00069	Protein kinase domain	null	null	GO:0005524;GO:0004672	ATP binding;protein kinase activity	GO:0006468	protein phosphorylation	null	null	null	null	null	null		55.3653	71.8635	69.1549	61.6128	79.0743	79.8959	111.291	106.376	123.821	139.627	136.543	195.998				0	0	0	0	0	0	0	0
Tb427_040036100	Tb427_040036100.1	EF-hand domain pair, putative	552	552	183		-	Tb927.4.3330	EF-hand domain pair, putative			PF13499	EF-hand domain pair	null	null	GO:0005509	calcium ion binding	null	null	null	null	null	null	null	null		31.7296	30.3528	35.3002	36.7382	41.6582	36.618	37.9855	29.8482	35.395	44.4293	55.2008	42.7301				0	0	0	0	0	0	0	0
Tb427_000222000	Tb427_000222000.1	Retrotransposon hot spot protein, putative	2403	2403	800	RHS	-	-	-			PF07999	Retrotransposon hot spot protein	null	null	null	null	null	null	null	null	null	null	null	null		51.6656	66.8438	62.3901	74.2305	83.894	75.8819	114.161	162.61	121.038	138.324	149.455	143.783				0	0	0	0	0	0	0	0
Tb427_100162100	Tb427_100162100.1	Core histone H2A/H2B/H3/H4/Histone-like transcription factor (CBF/NF-Y) and archaeal histone, putative	420	420	139		-	Tb927.10.15350	histone H3 variant V	H3V		PF00125	Core histone H2A/H2B/H3/H4	GO:0000786	nucleosome	GO:0003677;GO:0046982	DNA binding;protein heterodimerization activity	null	null	null	null	null	null	null	null		36.767	27.3798	31.1002	33.7985	28.1111	41.9121	15.7775	17.2843	18.639	20.0063	21.5173	29.4014				0	0	0	0	0	0	0	0
Tb427_060029400	Tb427_060029400.1	Protein tyrosine kinase/Protein kinase domain containing protein, putative	1542	1542	513		-	Tb927.6.2450	Protein kinase B, putative	PKB		PF00069	Protein kinase domain	null	null	GO:0005524;GO:0004672	ATP binding;protein kinase activity	GO:0006468	protein phosphorylation	null	null	null	null	null	null		19.5074	33.1707	31.1533	34.1786	41.0912	32.9948	25.2517	27.2903	27.2599	40.881	39.959	30.9909				0	0	0	0	0	0	0	0
Tb427_070006000	Tb427_070006000.1	Ribosomal protein S28e, putative	312	312	103	40sRP	ambigous	Tb927.7.230,Tb927.7.240	40S ribosomal protein S33, putative			PF01200	Ribosomal protein S28e	GO:0005622;GO:0005840	intracellular;ribosome	GO:0003735	structural constituent of ribosome	GO:0006412	translation	null	null	null	null	null	null		553.688	382.116	378.583	445.435	429.32	453.975	336.395	294.552	319.14	338.149	327.128	517.5				0	0	0	0	0	0	0	0
Tb427_110035000	Tb427_110035000.1	Ribosomal protein L37e, putative	255	255	84		-	Tb927.11.3000	60S ribosomal protein L37, putative			PF01907	Ribosomal protein L37e	GO:0005622;GO:0005840	intracellular;ribosome	GO:0003735	structural constituent of ribosome	GO:0006412	translation	null	null	null	null	null	null		184.203	112.674	184.143	246.854	266.848	304.808	156.522	127.146	98.3879	91.0161	58.6043	125.893				0	0	0	0	0	0	0	0
Tb427_030055300	Tb427_030055300.1	Cofilin/tropomyosin-type actin-binding protein, putative	411	411	136		-	Tb927.3.5180	ADF/Cofilin	COF		PF00241	Cofilin/tropomyosin-type actin-binding protein	GO:0005622	intracellular	GO:0003779	actin binding	null	null	null	null	null	null	null	null		128.728	125.534	118.72	78.0051	88.6256	113.211	86.0828	119.384	73.2364	107.86	128.985	111.12				0	0	0	0	0	0	0	0
Tb427_060008300	Tb427_060008300.1	Procyclic acidic repetitive protein (PARP), putative	345	345	114		-	-	-			PF05887	Procyclic acidic repetitive protein (PARP)	GO:0016020	membrane	null	null	null	null	null	null	null	null	null	null		187.466	140.268	146.403	115.669	153.048	233.002	267.929	191.647	195.508	182.114	112.459	345.36				0	0	0	0	0	0	0	0
Tb427_080077500	Tb427_080077500.1	Squalene/phytoene synthase, putative	1371	1371	456		-	Tb927.8.7120	squalene synthase, putative	SQS		PF00494	Squalene/phytoene synthase	null	null	GO:0016740	transferase activity	GO:0009058	biosynthetic process	null	null	null	null	null	null		141.002	181.846	176.839	206.609	255.239	201.656	208.45	180.233	227.802	220.264	296.878	248.552				0	0	0	0	0	0	0	0
Tb427_110066900	Tb427_110066900.1	Ribosomal L28e protein family, putative	441	441	146	60S ribosomal protein L28, putative	ambigous	Tb927.11.6180,Tb927.11.6200	60S ribosomal protein L28, putative			PF01778	Ribosomal L28e protein family	null	null	null	null	null	null	null	null	null	null	null	null		794.045	587.162	572.181	675.104	627.724	686.239	542.798	498.495	563.144	564.388	636.7	873.165				0	0	0	0	0	0	0	0
Tb427_110120700	Tb427_110120700.1	hypothetical protein, conserved	2568	2568	855		-	Tb927.11.10540	hypothetical protein, conserved			N/A	N/A	null	null	null	null	null	null	null	null	null	null	null	null		171.804	219.777	227.677	246.323	324.7	279.499	296.491	277.157	327.095	350.274	378.729	381.192				0	0	0	0	0	0	0	0
Tb427_100096500	Tb427_100096500.1	hypothetical protein, conserved	381	381	126		-	Tb927.10.8950	kinetoplast-associated protein 4 isoform 1			N/A	N/A	null	null	null	null	null	null	null	null	null	null	null	null		47.2932	38.1005	42.7986	34.431	38.0813	36.6298	36.0277	34.406	27.012	50.109	50.4228	36.8316				0	0	0	0	0	0	0	0
Tb427_080067500	Tb427_080067500.1	Ribosomal proteins L26 eukaryotic, L24P archaeal/KOW motif containing protein, putative	432	432	143		-	Tb927.8.6180	60S ribosomal protein L26, putative			PF00467;PF16906	KOW motif;Ribosomal proteins L26 eukaryotic, L24P archaeal	GO:0015934	large ribosomal subunit	GO:0003735	structural constituent of ribosome	GO:0006412	translation	null	null	null	null	null	null		736.538	549.951	539.559	650.539	593.089	652.116	634.137	537.629	552.876	549.766	585.238	889.547				0	0	0	0	0	0	0	0
Tb427_070005900	Tb427_070005900.1	Ribosomal protein S28e, putative	312	312	103	40sRP	ambigous	Tb927.7.230,Tb927.7.240	40S ribosomal protein S33, putative			PF01200	Ribosomal protein S28e	GO:0005622;GO:0005840	intracellular;ribosome	GO:0003735	structural constituent of ribosome	GO:0006412	translation	null	null	null	null	null	null		525.992	368.065	361.951	431.378	410.569	437.695	349.007	319.584	328.547	343.645	332.568	531.989				0	0	0	0	0	0	0	0
Tb427_010016900	Tb427_010016900.1	hypothetical protein, conserved	156	156	51		-	Tb927.1.2310	hypothetical protein			N/A	N/A	null	null	null	null	null	null	null	null	null	null	null	null		1.3304	1.70851	1.60585	1.71118	1.9355	1.52786	9.01744	10.867	10.1688	10.9068	8.41579	20.2433				1	1	1	1	1	1	0	0
Tb427_070055700	Tb427_070055700.1	Ribosomal protein L19e, putative	783	783	260	60sRP	ambigous	Tb927.7.5000,Tb927.7.5020	60S ribosomal protein L19, putative			PF01280	Ribosomal protein L19e	GO:0005622;GO:0005840	intracellular;ribosome	GO:0003735	structural constituent of ribosome	GO:0006412	translation	null	null	null	null	null	null		1204.39	836.73	878.154	1142.83	1035.96	1138.62	727.275	616.523	656.85	626.982	629.397	1010.65				0	0	0	0	0	0	0	0
Tb427_110047600	Tb427_110047600.1	hypothetical protein, conserved	672	672	223		-	Tb927.11.4240	hypothetical protein, conserved			N/A	N/A	null	null	null	null	null	null	null	null	null	null	null	null		30.8339	31.5534	34.8623	38.8091	40.7231	32.924	39.4273	31.6496	42.2446	53.7846	76.3858	44.4272				0	0	0	0	0	0	0	0
Tb427_090063500	Tb427_090063500.1	Protein tyrosine kinase/Protein kinase domain/Kinase-like, putative	1005	1005	334		ambiguous	Tb927.9.11030,Tb927.9.11100	cAMP-dependent protein kinase catalytic subunit 2			PF00069	Protein kinase domain	null	null	GO:0005524;GO:0004672;GO:0004674	ATP binding;protein kinase activity;protein serine/threonine kinase activity	GO:0006468	protein phosphorylation	null	null	null	null	null	null		6.50169	12.7236	12.623	11.023	15.2371	14.4186	13.4433	14.3864	14.3511	26.1231	21.2551	16.3821				0	0	0	0	0	0	0	0
Tb427_050033500	Tb427_050033500.1	hypothetical protein, conserved	2775	2775	924		-	Tb927.5.2710	hypothetical protein, conserved			N/A	N/A	null	null	null	null	null	null	null	null	null	null	null	null		41.2959	45.5389	46.2638	62.539	73.2096	48.5366	68.4024	69.7858	74.0793	113.684	114.92	58.2805				0	0	0	0	0	0	0	0
Tb427_040048800	Tb427_040048800.1	hypothetical protein, conserved	2709	2709	902		-	Tb927.4.4570	hypothetical protein, conserved			N/A	N/A	null	null	null	null	null	null	null	null	null	null	null	null		100.028	120.315	118.2	155.362	183.948	154.465	296.526	179.427	326.923	251.987	339.55	349.117				0	0	0	0	0	0	0	0
Tb427_050012400	Tb427_050012400.1	PSP1 C-terminal conserved region containing protein, putative	2223	2223	740		-	Tb927.5.760	Cell cycle sequence binding phosphoprotein, putative	CSBPII_45		PF04468	PSP1 C-terminal conserved region	null	null	null	null	null	null	null	null	null	null	null	null		37.3638	73.1995	67.8048	60.7288	87.295	75.1778	104.088	114.989	110.221	154.136	126.93	156.693				0	0	0	0	0	0	0	0
Tb427_040021000	Tb427_040021000.1	Calcineurin-like phosphoesterase, putative	1281	1281	426		-	Tb927.4.1870	Serine/threonine-protein phosphatase 2A catalytic subunit, putative			PF00149	Calcineurin-like phosphoesterase	null	null	GO:0016787	hydrolase activity	null	null	null	null	null	null	null	null		16.3025	31.9357	31.6689	30.7007	39.0125	34.1337	37.9443	35.0505	38.994	56.7677	47.0462	56.6495				0	0	0	0	0	0	0	0
Tb427_100037700	Tb427_100037700.1	Ribosomal L38e protein family, putative	249	249	82		-	Tb927.10.3280	60S ribosomal proteins L38, putative			PF01781	Ribosomal L38e protein family	GO:0005622;GO:0005840	intracellular;ribosome	GO:0003735	structural constituent of ribosome	GO:0006412	translation	null	null	null	null	null	null		364.729	274.404	266.352	313.83	293.436	323.575	466.398	426.551	452.449	374.698	542.423	657.057				0	0	0	0	0	0	0	0
Tb427_050034000	Tb427_050034000.1	Galactosyltransferase, putative	1155	1155	384		-	Tb927.5.2760	UDP-Gal or UDP-GlcNAc-dependent glycosyltransferase, putative			PF01762	Galactosyltransferase	GO:0016020	membrane	GO:0008378	galactosyltransferase activity	GO:0006486	protein glycosylation	null	null	null	null	null	null		23.5601	20.9665	20.198	28.0463	34.0413	23.5973	21.054	19.4454	21.0596	31.2794	25.4921	18.9911				0	0	0	0	0	0	0	0
Tb427_100134700	Tb427_100134700.1	hypothetical protein, conserved	507	507	168		-	Tb927.10.12730	hypothetical protein			N/A	N/A	null	null	null	null	null	null	null	null	null	null	null	null		8.52244	10.7034	9.48241	10.4323	12.0099	10.6809	6.5683	6.46275	8.09336	10.1853	10.2243	10.598				0	0	0	0	0	0	1	1
Tb427_060036900	Tb427_060036900.1	hypothetical protein, conserved	1479	1479	492		-	Tb927.6.3180	hypothetical protein, conserved			N/A	N/A	null	null	null	null	null	null	null	null	null	null	null	null		164.644	175.383	203.218	194.362	220.729	186.378	241.348	205.96	246.539	302.329	327.429	402.859				0	0	0	0	0	0	0	0
Tb427_090089500	Tb427_090089500.1	Ribosomal protein S6e, putative	753	753	250		-	Tb927.9.15360	40S ribosomal protein S6, putative			PF01092	Ribosomal protein S6e	GO:0005622;GO:0005840	intracellular;ribosome	GO:0003735	structural constituent of ribosome	GO:0006412	translation	null	null	null	null	null	null		1266.17	921.176	949.681	1167.75	1067.49	1228.38	560.454	485.648	541.783	533.569	572.951	807.292				0	0	0	0	0	0	0	0
Tb427_000824500	Tb427_000824500.1	hypothetical protein, conserved	327	327	108	HYPc	-	-	-			N/A	N/A	null	null	null	null	null	null	null	null	null	null	null	null		24.8952	14.862	11.9723	14.8855	11.0191	18.6634	14.8251	29.0772	15.0931	13.5815	11.3427	26.1731				0	0	0	0	0	0	0	0
Tb427_080067200	Tb427_080067200.1	Ribosomal protein S8e, putative	663	663	220	40sRP	ambigous	Tb927.8.6150,Tb927.8.6160	40S ribosomal protein S8, putative			PF01201	Ribosomal protein S8e	GO:0005622;GO:0005840	intracellular;ribosome	GO:0003735	structural constituent of ribosome	GO:0006412	translation	null	null	null	null	null	null		1242.41	893.603	943.96	1121.01	1052.46	1146.38	516.74	439.981	448.407	469.467	475.323	706.042				0	0	0	0	0	0	0	0
Tb427_000639200	Tb427_000639200.1	Retrotransposon hot spot protein, putative	2451	2451	816	RHS	-	-	-			PF07999	Retrotransposon hot spot protein	null	null	null	null	null	null	null	null	null	null	null	null		67.2912	79.2072	69.2403	84.8928	97.111	87.3883	140.793	208.729	153.356	161.107	189.687	162.904				0	0	0	0	0	0	0	0
Tb427_070007600	Tb427_070007600.1	Glutamic acid/alanine-rich protein of Trypanosoma, putative	1149	1149	382		-	Tb927.7.360,Tb927.7.380,Tb927.7.440	hypothetical protein, conserved	HYPc		PF16731	Glutamic acid/alanine-rich protein of Trypanosoma	null	null	null	null	null	null	null	null	null	null	null	null		12.1895	15.458	17.1948	13.1514	21.372	15.7311	30.0643	22.4126	22.2729	30.2679	40.4238	22.0609				0	0	0	0	0	0	0	0
Tb427_080012900	Tb427_080012900.1	hypothetical protein, conserved	3321	3321	1106		-	Tb927.8.1290	SUMO-interacting motif-containing protein			N/A	N/A	null	null	null	null	null	null	null	null	null	null	null	null		7.91622	19.1091	16.909	21.0199	25.0617	17.0977	24.9251	22.8084	26.266	41.9655	31.4022	33.4705				0	0	0	0	0	0	0	0
Tb427_110049600	Tb427_110049600.1	Alba, putative	354	354	117		-	Tb927.11.4450	ALBA-Domain Protein	ALBA2		PF01918	Alba	null	null	GO:0003676	nucleic acid binding	null	null	null	null	null	null	null	null		252.052	224.791	225.169	166.367	213.355	231.784	175.708	258.619	187.25	229.284	234.81	324.131				0	0	0	0	0	0	0	0
Tb427_000773100	Tb427_000773100.1	Reverse transcriptase (RNA-dependent DNA polymerase)/RNase H, putative	3315	3315	1104	RHS	-	-	-			PF00075;PF00078	RNase H;Reverse transcriptase (RNA-dependent DNA polymerase)	null	null	GO:0004523;GO:0003676	RNA-DNA hybrid ribonuclease activity;nucleic acid binding	null	null	null	null	null	null	null	null		1.61983	3.0559	2.15373	3.48761	5.05403	3.1275	7.04213	5.89835	6.40076	5.61147	3.80535	3.6358				1	1	1	1	0	1	1	1
Tb427_000577800	Tb427_000577800.1	Reverse transcriptase (RNA-dependent DNA polymerase), putative	804	804	267	RHS	-	-	-			PF00078	Reverse transcriptase (RNA-dependent DNA polymerase)	null	null	null	null	null	null	null	null	null	null	null	null		1.2551	2.73393	2.60457	3.89668	3.80764	2.56899	1.58906	1.9466	1.4648	1.58469	2.06975	1.61025				1	1	1	1	0	1	1	1
Tb427_110009000	Tb427_110009000.1	hypothetical protein, conserved	216	216	71		-	Tb927.11.485	hypothetical protein			N/A	N/A	null	null	null	null	null	null	null	null	null	null	null	null		5.26748	5.00109	5.28601	5.59271	7.69304	6.1894	1.7145	1.42061	1.9919	2.24402	1.94575	2.70261				0	0	0	0	0	0	1	1
Tb427_070061800	Tb427_070061800.1	hypothetical protein, conserved	3273	3273	1090		-	Tb927.7.5610	hypothetical protein, conserved			N/A	N/A	null	null	GO:0005515	protein binding	null	null	null	null	null	null	null	null		99.9315	114.458	117.037	160.176	183.362	134.042	165.202	131.988	165.778	216.367	229.309	143.181				0	0	0	0	0	0	0	0
Tb427_100043000	Tb427_100043000.1	Ribosomal proteins 50S-L18Ae/60S-L20/60S-L18A, putative	540	540	179		-	Tb927.10.3840	60S ribosomal protein L18a, putative			PF01775	Ribosomal proteins 50S-L18Ae/60S-L20/60S-L18A	GO:0005840	ribosome	GO:0003735	structural constituent of ribosome	GO:0006412	translation	null	null	null	null	null	null		953.417	737.848	737.306	884.107	808.562	889.424	809.544	734.223	730.982	650.206	881.402	1059.09				0	0	0	0	0	0	0	0
Tb427_110025400	Tb427_110025400.1	Ribosomal protein L10/Insertion domain in 60S ribosomal protein L10P/60s Acidic ribosomal protein, putative	975	975	324	60sRP	ambiguous	Tb927.11.2050,Tb927.11.2060	60S acidic ribosomal protein P0, putative			PF00428;PF00466	60s Acidic ribosomal protein;Ribosomal protein L10	GO:0005622	intracellular	null	null	GO:0042254	ribosome biogenesis	null	null	null	null	null	null		1361.33	1023.73	998.185	1233.99	1105.01	1208.55	814.988	720.289	758.176	783.061	884.152	1116.98				0	0	0	0	0	0	0	0
Tb427_100062900	Tb427_100062900.1	hypothetical protein, conserved	1881	1881	626		-	Tb927.10.5880	Proteophosphoglycan, putative			N/A	N/A	null	null	null	null	null	null	null	null	null	null	null	null		51.8226	88.7063	93.9632	92.8133	132.908	103.573	119.463	125.314	113.514	192.095	156.727	120.254				0	0	0	0	0	0	0	0
Tb427_000276500	Tb427_000276500.1	hypothetical protein, conserved	2454	2454	817	LRRP	-	-	-			N/A	N/A	null	null	null	null	null	null	null	null	null	null	null	null		5.16865	7.74027	6.78271	8.7253	14.0861	6.67099	8.07973	6.096	7.85793	8.44337	6.42697	8.4699				0	0	0	0	0	0	0	1
Tb427_040043100	Tb427_040043100.1	hypothetical protein, conserved	780	780	259		-	Tb927.4.4040	hypothetical protein, conserved			N/A	N/A	null	null	null	null	null	null	null	null	null	null	null	null		77.1523	97.1539	106.132	103.518	127.095	122.149	110.069	126.672	128.464	137.088	156.449	178.517				0	0	0	0	0	0	0	0
Tb427_050044600	Tb427_050044600.1	Carbamoyl-phosphate synthase small chain, CPSase domain/Glutamine amidotransferase class-I/Carbamoyl-phosphate synthase L chain, ATP binding domain/ATP-grasp domain/D-ala D-ala ligase C-terminus/Carbamoyl-phosphate synthetase large chain, oligomerisation domain/Arginosuccinate synthase, putative	5502	5502	1833		-	Tb927.5.3800	glutamine hydrolysing (not ammonia-dependent) carbomoyl phosphate synthase, putative	PYR1A-B		PF00117;PF00764;PF00988;PF02786;PF02787	Glutamine amidotransferase class-I;Arginosuccinate synthase;Carbamoyl-phosphate synthase small chain, CPSase domain;Carbamoyl-phosphate synthase L chain, ATP binding domain;Carbamoyl-phosphate synthetase large chain, oligomerisation domain	null	null	GO:0005524;GO:0004055;GO:0004088;GO:0046872	ATP binding;argininosuccinate synthase activity;carbamoyl-phosphate synthase (glutamine-hydrolyzing) activity;metal ion binding	GO:0006207;GO:0006526;GO:0006541;GO:0006807	'de novo' pyrimidine nucleobase biosynthetic process;arginine biosynthetic process;glutamine metabolic process;nitrogen compound metabolic process	null	null	null	null	null	null		286.78	538.454	452.889	345.858	501.221	615.909	469.723	615.624	502.716	338.931	316.481	934.867				0	0	0	0	0	0	0	0
Tb427_110100700	Tb427_110100700.1	hypothetical protein, conserved	291	291	96		-	Tb927.11.9295	hypothetical protein			N/A	N/A	null	null	null	null	null	null	null	null	null	null	null	null		34.9198	23.0843	21.1515	29.1537	30.5651	24.6212	7.70672	8.07726	10.1901	9.78659	12.7527	11.1591				0	0	0	0	0	0	0	0
Tb427_070054600	Tb427_070054600.1	XRN 5'-3' exonuclease N-terminus/Xrn1 helical domain/Exoribonuclease Xrn1 D1 domain/Xrn1 SH3-like domain containing protein, putative	4257	4257	1418		-	Tb927.7.4900	5'-3' exoribonuclease A	XRNA		PF03159	XRN 5'-3' exonuclease N-terminus	null	null	GO:0004527;GO:0003676	exonuclease activity;nucleic acid binding	null	null	null	null	null	null	null	null		141.955	252.948	240.659	292.461	393.841	287.865	533.317	367.6	589.242	535.856	579.09	671.45				0	0	0	0	0	0	0	0
Tb427_000770100	Tb427_000770100.1	hypothetical protein	561	561	186	RHS	-	-	-			N/A	N/A	null	null	null	null	null	null	null	null	null	null	null	null		5.82723	5.32262	4.25905	4.13893	3.68649	6.27121	5.75886	9.87398	5.27023	4.49377	4.51672	9.27419				0	0	0	0	0	0	1	0
Tb427_050007300	Tb427_050007300.1	Adenylate and Guanylate cyclase catalytic domain containing protein, putative	3711	3711	1236	GRESAG4	ambiguous	Tb927.5.1450,Tb927.5.285b,Tb927.5.320,Tb927.5.330,Tb927.5.4540,Tb927.5.4550,Tb927.5.650	receptor-type adenylate cyclase GRESAG 4, putative			PF00211	Adenylate and Guanylate cyclase catalytic domain	null	null	GO:0016849	phosphorus-oxygen lyase activity	GO:0009190;GO:0035556	cyclic nucleotide biosynthetic process;intracellular signal transduction	null	null	null	null	null	null		57.3443	115.344	116.65	108.243	155.919	134.609	90.0433	106.213	125.819	113.439	145.208	164.828				0	0	0	0	0	0	0	0
Tb427_000790600	Tb427_000790600.1	hypothetical protein, conserved	4347	4347	1448	LRRP	-	-	-			N/A	N/A	null	null	null	null	null	null	null	null	null	null	null	null		2.89111	3.76831	3.22147	2.80993	4.19201	2.72952	3.14593	2.8843	2.83157	3.53939	3.23691	4.70855				1	0	0	1	0	1	1	1
Tb427_030024600	Tb427_030024600.1	hypothetical protein, conserved	198	198	65		-	Tb927.3.2477	hypothetical protein			N/A	N/A	null	null	null	null	null	null	null	null	null	null	null	null		5.38866	6.36532	6.71369	4.80095	6.50375	7.46309	13.3151	13.7044	13.1904	12.8823	15.946	21.965				0	0	0	0	0	0	0	0
Tb427_090041100	Tb427_090041100.1	hypothetical protein, conserved	285	285	94		-	Tb927.9.7285	hypothetical protein			N/A	N/A	null	null	null	null	null	null	null	null	null	null	null	null		5.07452	2.78314	2.81629	4.37283	4.32314	3.39582	1.38552	1.64168	1.45877	1.4354	2.52743	0.700034				0	1	1	0	0	1	1	1
Tb427_080068100	Tb427_080068100.1	hypothetical protein, conserved	801	801	266		-	Tb927.8.6240	STOP axonemal protein			N/A	N/A	null	null	null	null	null	null	null	null	null	null	null	null		108.528	179.357	186.942	211.577	255.457	212.516	302.129	371.725	329.993	380.653	418.83	389.455				0	0	0	0	0	0	0	0
Tb427_030033700	Tb427_030033700.1	Ribosomal protein L13e, putative	657	657	218	60sRP	ambigous	Tb927.3.3310,Tb927.3.3320	60S ribosomal protein L13, putative			PF01294	Ribosomal protein L13e	GO:0005622;GO:0005840	intracellular;ribosome	GO:0003735	structural constituent of ribosome	GO:0006412	translation	null	null	null	null	null	null		1231.92	906.878	885.428	1069.19	971.744	1084.59	931.249	882.04	815.828	747.01	936.249	1208.6				0	0	0	0	0	0	0	0
Tb427_030054900	Tb427_030054900.1	Exonuclease, putative	2289	2289	762		-	Tb927.3.5140,Tb927.3.5150	exonuclease, putative			PF00929	Exonuclease	null	null	null	null	null	null	null	null	null	null	null	null		28.4467	50.5559	52.4186	50.6061	68.3528	44.4433	67.3852	53.5521	68.4137	111.129	132.149	59.3812				0	0	0	0	0	0	0	0
Tb427_050008300	Tb427_050008300.1	Invariant surface glycoprotein, putative	1182	1182	393	iVSG	-	Tb927.5.410	invariant surface glycoprotein, putative			PF11727	Invariant surface glycoprotein	null	null	null	null	null	null	null	null	null	null	null	null		18.9442	21.6236	24.0255	20.1049	24.7011	21.9396	26.8923	20.0032	24.5191	37.5243	35.2643	38.5108				0	0	0	0	0	0	0	0
Tb427_000806800	Tb427_000806800.1	Retrotransposon hot spot protein, putative	1419	1419	472	RHS	-	-	-			PF07999	Retrotransposon hot spot protein	null	null	null	null	null	null	null	null	null	null	null	null		11.18	16.38	16.6864	23.4983	31.2127	20.4799	32.9887	33.3774	34.508	35.5575	32.1893	31.7285				0	0	0	0	0	0	0	0
Tb427_110037900	Tb427_110037900.1	Kinesin motor domain/Microtubule binding, putative	2160	2160	719		-	Tb927.11.3280	Kinesin-13 5, putative	KIN13-5		PF00225	Kinesin motor domain	null	null	GO:0005524;GO:0008017;GO:0003777;GO:0005515	ATP binding;microtubule binding;microtubule motor activity;protein binding	GO:0007018	microtubule-based movement	null	null	null	null	null	null		68.2119	115.074	117.186	121.909	168.633	120.324	171.258	138.282	195.236	237.949	264.505	220.501				0	0	0	0	0	0	0	0
Tb427_100104800	Tb427_100104800.1	Ribosomal L22e protein family, putative	393	393	130		-	Tb927.10.9800	60S ribosomal protein L22			PF01776	Ribosomal L22e protein family	GO:0005622;GO:0005840	intracellular;ribosome	GO:0003735	structural constituent of ribosome	GO:0006412	translation	null	null	null	null	null	null		706.786	523.734	515.312	618.519	568.591	616.614	519.561	481.053	534.511	509.492	588.059	828.186				0	0	0	0	0	0	0	0
Tb427_020010100	Tb427_020010100.1	FtsJ-like methyltransferase, putative	1299	1299	432		-	Tb927.2.2450	ribosomal RNA methyltransferase, putative			PF01728	FtsJ-like methyltransferase	null	null	GO:0008168	methyltransferase activity	GO:0032259	methylation	null	null	null	null	null	null		72.6649	67.7205	70.7056	80.9766	90.8858	74.5828	85.4721	54.8964	82.1497	112.77	130.348	83.9973				0	0	0	0	0	0	0	0
Tb427_000830700	Tb427_000830700.1	Retrotransposon hot spot protein, putative	1521	1521	506	RHS	-	-	-			PF07999	Retrotransposon hot spot protein	null	null	null	null	null	null	null	null	null	null	null	null		29.9844	27.7934	29.1285	34.2838	40.4355	35.6404	46.8519	49.005	49.2717	61.4647	58.6833	56.4898				0	0	0	0	0	0	0	0
Tb427_100142600	Tb427_100142600.1	Ribosomal protein L1p/L10e family, putative	645	645	214		-	Tb927.10.13500	60S ribosomal protein L10a			PF00687	Ribosomal protein L1p/L10e family	GO:0015934	large ribosomal subunit	GO:0003723;GO:0003735	RNA binding;structural constituent of ribosome	GO:0006412	translation	null	null	null	null	null	null		1068.05	847.995	809.37	986.558	910.035	994.6	818.443	787.183	753.054	676.538	842.487	1112.38				0	0	0	0	0	0	0	0
Tb427_060042000	Tb427_060042000.1	hypothetical protein, conserved	2157	2157	718		-	Tb927.6.3710	hypothetical protein, conserved			N/A	N/A	null	null	null	null	null	null	null	null	null	null	null	null		33.3818	53.3071	53.4853	69.8405	78.3801	62.2222	57.554	51.3699	66.74	84.0168	90.1603	64.6951				0	0	0	0	0	0	0	0
Tb427_100153300	Tb427_100153300.1	hypothetical protein, conserved	1014	1014	337		-	Tb927.10.14500	hypothetical protein, conserved			N/A	N/A	null	null	null	null	null	null	null	null	null	null	null	null		80.2914	124.063	123.303	140.493	146.605	141.618	101.493	138.938	105.544	142.532	149.011	126.593				0	0	0	0	0	0	0	0
Tb427_060042800	Tb427_060042800.1	IBR domain, a half RING-finger domain containing protein, putative	1440	1440	479		-	Tb927.6.3780	E3 ubiquitin-protein ligase, putative			PF01485	IBR domain, a half RING-finger domain	null	null	null	null	null	null	null	null	null	null	null	null		56.9304	60.4072	63.0186	67.9562	71.855	66.7086	51.8742	54.7999	58.3389	72.39	96.6308	63.7995				0	0	0	0	0	0	0	0
Tb427_090045400	Tb427_090045400.1	NAC domain containing protein, putative	567	567	188		ambigious	Tb927.9.8100,Tb927.9.8130	nascent polypeptide associated complex subunit, putative			PF01849	NAC domain	GO:0005854	nascent polypeptide-associated complex	null	null	null	null	null	null	null	null	null	null		968	706.508	725.163	811.058	761.833	848.147	475.066	475.114	486.148	515.476	567.447	758.76				0	0	0	0	0	0	0	0
Tb427_090011300	Tb427_090011300.1	Sec1 family, putative	1929	1929	642		-	Tb927.9.1970	syntaxin binding protein 1, putative			PF00995	Sec1 family	null	null	null	null	GO:0006904;GO:0016192	vesicle docking involved in exocytosis;vesicle-mediated transport	null	null	null	null	null	null		45.1801	45.0863	52.0869	77.8027	89.7084	65.0372	66.7707	57.1928	83.2847	62.384	89.5119	75.1048				0	0	0	0	0	0	0	0
Tb427_040054500	Tb427_040054500.1	hypothetical protein, conserved	1200	1200	399		-	Tb927.4.5110	kinetoplastid kinetochore protein 8	kkt8		N/A	N/A	null	null	null	null	null	null	null	null	null	null	null	null		77.6256	80.9697	79.6998	90.2122	77.9925	88.2725	95.4704	106.309	80.5318	120.251	115.005	115.377				0	0	0	0	0	0	0	0
Tb427_110027600	Tb427_110027600.1	hypothetical protein, conserved	2430	2430	809		-	Tb927.11.2270	inner dynein arm I1 intermediate chain, axonemal	IC140		N/A	N/A	null	null	GO:0005515	protein binding	null	null	null	null	null	null	null	null		80.7288	107.125	98.7954	118.291	126.051	111.355	119.515	111.952	119.908	136.612	185.58	119.443				0	0	0	0	0	0	0	0
Tb427_060043200	Tb427_060043200.1	hypothetical protein, conserved	2541	2541	846		-	Tb927.6.3820	hypothetical protein, conserved			N/A	N/A	null	null	null	null	null	null	null	null	null	null	null	null		117.151	133.745	137.413	173.022	189.805	140.662	198.62	160.215	206.911	267.554	325.591	200.348				0	0	0	0	0	0	0	0
Tb427_110019200	Tb427_110019200.1	Invariant surface glycoprotein, putative	1314	1314	437	iVSG	-	Tb927.11.1470	65 kDa invariant surface glycoprotein-like protein			PF11727	Invariant surface glycoprotein	null	null	null	null	null	null	null	null	null	null	null	null		38.5284	39.4527	39.8001	35.5102	43.5719	36.4552	86.9144	48.1797	68.2586	123.762	134.413	65.8923				0	0	0	0	0	0	0	0
Tb427_010020600	Tb427_010020600.1	Lipase (class 3)/PGAP1-like protein, putative	1620	1620	539		-	Tb927.1.2740	lipase-like protein, putative			PF01764	Lipase (class 3)	null	null	null	null	GO:0006629	lipid metabolic process	null	null	null	null	null	null		85.5924	79.728	83.0365	120.352	124.641	81.7834	59.1649	60.5558	64.9763	75.1096	107.336	52.4571				0	0	0	0	0	0	0	0
Tb427_070011000	Tb427_070011000.1	hypothetical protein, conserved	1710	1710	569		-	Tb927.7.760	hypothetical protein, conserved			N/A	N/A	null	null	null	null	null	null	null	null	null	null	null	null		144.232	149.546	142.543	153.096	149.837	143.103	114.219	135.81	119.525	169.579	176.1	169.183				0	0	0	0	0	0	0	0
Tb427_090047200	Tb427_090047200.1	Ribosomal protein L16p/L10e, putative	642	642	213		-	Tb927.9.8420	QM-like protein			PF00252	Ribosomal protein L16p/L10e	GO:0005622;GO:0005840	intracellular;ribosome	GO:0003735	structural constituent of ribosome	GO:0006412	translation	null	null	null	null	null	null		1084.38	787.511	804.439	972.355	890.633	988.858	662.524	569.469	629.285	585.881	710.256	930.484				0	0	0	0	0	0	0	0
Tb427_110041200	Tb427_110041200.1	RS4NT (NUC023) domain/S4 domain/Ribosomal family S4e/KOW motif/40S ribosomal protein S4 C-terminus, putative	822	822	273	40sRP	ambigous	Tb927.11.3590,Tb927.11.3600	40S ribosomal protein S4, putative			PF00467;PF00900;PF01479;PF08071;PF16121	KOW motif;Ribosomal family S4e;S4 domain;RS4NT (NUC023) domain;40S ribosomal protein S4 C-terminus	GO:0005622;GO:0005840	intracellular;ribosome	GO:0003723;GO:0003735	RNA binding;structural constituent of ribosome	GO:0006412	translation	null	null	null	null	null	null		1671.42	1252.59	1213.99	1473.9	1329.38	1469.56	962.737	866.237	928.838	973.727	1003.55	1446.67				0	0	0	0	0	0	0	0
Tb427_110177700	Tb427_110177700.1	KOW motif/Ribosomal L27e protein family, putative	402	402	133	60sRP	ambigous	Tb927.11.15880,Tb927.11.15900	60S ribosomal protein L27, putative			PF00467;PF01777	KOW motif;Ribosomal L27e protein family	GO:0005622;GO:0005840	intracellular;ribosome	GO:0003735	structural constituent of ribosome	GO:0006412	translation	null	null	null	null	null	null		681.248	495.159	492.309	570.932	535.751	589.741	625.707	612.612	554.241	480.242	652.958	819.611				0	0	0	0	0	0	0	0
Tb427_100109500	Tb427_100109500.1	hypothetical protein, conserved	9510	9510	3169		-	Tb927.10.10280,Tb927.10.10360	microtubule-associated protein, putative			N/A	N/A	null	null	null	null	null	null	null	null	null	null	null	null		98.4913	177.484	148.903	213.148	230.293	192.968	285.96	339.106	337.069	312.356	266.343	441.304				0	0	0	0	0	0	0	0
Tb427_090042800	Tb427_090042800.1	Lyase/Adenylosuccinate lyase C-terminal, putative	1416	1416	471		-	Tb927.9.7550	adenylosuccinate lyase, putative	ADSL		PF00206;PF08328	Lyase;Adenylosuccinate lyase C-terminal	null	null	GO:0004018;GO:0003824	N6-(1,2-dicarboxyethyl)AMP AMP-lyase (fumarate-forming) activity;catalytic activity	GO:0006188;GO:0009152	IMP biosynthetic process;purine ribonucleotide biosynthetic process	null	null	null	null	null	null		82.1712	112.732	110.057	118.726	132.426	128.054	72.2409	81.1118	86.7904	90.4659	110.66	112.783				0	0	0	0	0	0	0	0
Tb427_030033800	Tb427_030033800.1	Ribosomal protein L13e, putative	657	657	218	60sRP	ambigous	Tb927.3.3310,Tb927.3.3320	60S ribosomal protein L13, putative			PF01294	Ribosomal protein L13e	GO:0005622;GO:0005840	intracellular;ribosome	GO:0003735	structural constituent of ribosome	GO:0006412	translation	null	null	null	null	null	null		1234.99	910.5	896.736	1076.72	973.369	1083.59	926.321	875.473	814.382	748.12	940.963	1215.02				0	0	0	0	0	0	0	0
Tb427_100095700	Tb427_100095700.1	hypothetical protein, conserved	630	630	209		-	Tb927.10.8890	kinetoplast DNA-associated protein, putative			N/A	N/A	null	null	null	null	null	null	null	null	null	null	null	null		14.5138	27.906	27.093	24.211	33.0131	28.2792	53.3293	51.3095	53.7416	74.752	65.6148	78.318				0	0	0	0	0	0	0	0
Tb427_030029900	Tb427_030029900.1	RNA recognition motif. (a.k.a. RRM, RBD, or RNP domain), putative	726	726	241		-	Tb927.3.2930	RNA-binding protein RBP6, putative	RBP6		PF00076	RNA recognition motif. (a.k.a. RRM, RBD, or RNP domain)	null	null	GO:0003676	nucleic acid binding	null	null	null	null	null	null	null	null		1.36717	4.21343	4.39198	3.92383	4.74186	4.06701	9.28442	6.47867	9.41112	19.4603	13.1133	14.4995				1	0	0	0	0	0	0	1
Tb427_090023700	Tb427_090023700.1	Ribosomal protein S7e, putative	609	609	202		-	Tb927.9.3920,Tb927.9.3990	ribosomal protein S7, putative			PF01251	Ribosomal protein S7e	GO:0005622;GO:0005840	intracellular;ribosome	GO:0003735	structural constituent of ribosome	GO:0006412	translation	null	null	null	null	null	null		1121.01	842.284	815.037	1001.55	897.856	995.847	714.575	628.743	680.031	702.299	745.427	1033.72				0	0	0	0	0	0	0	0
Tb427_100161200	Tb427_100161200.1	hypothetical protein, conserved	1458	1458	485		-	Tb927.10.15250	paraflagellar rod component, putative	PFC15		N/A	N/A	null	null	GO:0005515	protein binding	null	null	null	null	null	null	null	null		129.143	203.234	196.427	237.858	267.21	215.258	259.307	291.893	291.278	403.524	394.22	328.964				0	0	0	0	0	0	0	0
Tb427_050022300	Tb427_050022300.1	Protein kinase domain/Protein tyrosine kinase, putative	2052	2052	683		-	Tb927.5.1650	CMGC/DYRK protein kinase, putative			PF00069	Protein kinase domain	null	null	GO:0005524;GO:0004672	ATP binding;protein kinase activity	GO:0006468	protein phosphorylation	null	null	null	null	null	null		23.6884	52.5838	51.7577	49.5032	82.9929	55.7007	63.2158	49.406	68.5073	99.4895	94.2032	60.5538				0	0	0	0	0	0	0	0
[truncated: 7,248 more rows]
[truncated: 17 more columns]

## Sheet: PCF AAT
																											Replicate 1						Replicate 2						Sparklines			Replicate 1						Replicate 2
Genes identified						Orthologs					Identifiers for 427 genes															RPM values, mapped to transcript	I FBS 6h	I +AA 2h	I +AA 6h	I -AA 2h	I -AA 6h	I -G 6h	II FBS 6h	II +AA 2h	II +AA 6h	II -AA 2h	II -AA 6h	II -G 6h	Rep 1	Rep 2	Cut-off, Reads corresponding to < 100 reads per transcript
[truncated: 48 more rows]
[truncated: 17 more columns]

## Sheet: BSF
																											Replicate 1			Replicate 2					Sparklines			Rep 1			Rep 2							Replicate 1
[truncated: 8,631 more rows]
[truncated: 5 more columns]

## Sheet: BSF AAT
																											Replicate 1			Replicate 2					Sparklines			Rep 1			Rep 2							Replicate 1
[truncated: 49 more rows]
[truncated: 5 more columns]
